# Supplementary material for: Glycogen metabolism regulates macrophage-mediated acute inflammatory responses
Source: Nat Commun. 2020 Apr 14;11:1769. doi: 10.1038/s41467-020-15636-8 (PMC7156451; doi:10.1038/s41467-020-15636-8)
Supplement: Supplementary file 3 — Source Data [file 41467_2020_15636_MOESM3_ESM.xlsx]

## Sheet: Figure 1
Figure 1b
Sample		Exp1	Exp2	Exp3	Average	SEM
Glycogen level	UN	4.62	4.1	3.9	4.20667	0.21458		Glycogen	P value
	IFN-γ/LPS	34.76	30.12	32.57	32.4833	1.34015		IFN-γ/LPS vs. UN	P<0.0001
	IL-4	7.97	7.54	6.99	7.5	0.283608		IFN-γ/LPS vs. IL-4	P<0.0001
Figure 1d
Left：Pgm1 mRNA
Sample		Exp1	Exp2	Exp3	Average	SEM
Pgm1 mRNA	UN	1	0.98	0.93	0.97	0.0208167		Pgm1 mRNA	P value
	IFN-γ/LPS	3.57	3.21	3.1	3.29333	0.141931		IFN-γ/LPS vs. UN	P<0.0001
	IL-4	0.7	0.75	0.73	0.726667	0.0145297		IFN-γ/LPS vs. IL-4	P<0.0001
Middle：Ugp2 mRNA
Sample		Exp1	Exp2	Exp3	Average	SEM
Ugp2 mRNA	UN	0.91	1	0.99	0.966667	0.02848		Ugp2 mRNA	P value
	IFN-γ/LPS	5.61	5.6	5.18	5.46333	0.141696		IFN-γ/LPS vs. UN	P<0.0001
	IL-4	2.29	2.07	2.06	2.14	0.0750555		IFN-γ/LPS vs. IL-4	P<0.0001
right：Gys1 mRNA
Sample		Exp1	Exp2	Exp3	Average	SEM
Gys1 mRNA	UN	0.86	1	0.91	0.923333	0.0409607		Gys1 mRNA	P value
	IFN-γ/LPS	12.56	12.49	13.63	12.8933	0.368887		IFN-γ/LPS vs. UN	P<0.0001
	IL-4	0.62	0.63	0.58	0.61	0.0152753		IFN-γ/LPS vs. IL-4	P<0.0001
Figure 1g
Sample		Exp1	Exp2	Exp3	Average	SEM
G6P/G1P m+6	UN	0.187479	0.151135	0.0148842	0.117833	0.0525326		G6P/G1P m+6	P value
	IFN-γ/LPS	0.455123	0.483841	0.489909	0.476291	0.010728		IFN-γ/LPS vs. UN	P=0.0018
	IL-4	0.185861	0.123354	0.0187375	0.109317	0.0487521		IFN-γ/LPS vs. IL-4	P=0.0016
Sample		Exp1	Exp2	Exp3	Average	SEM
G6P/G1P m+0	UN	0.682864	0.666415	0.756298	0.701859	0.0276304
	IFN-γ/LPS	0.467187	0.4109	0.37227	0.416786	0.0275576
	IL-4	0.682549	0.673244	0.649365	0.668386	0.00988236
Figure 1h
Sample		Exp1	Exp2	Exp3	Average	SEM
UDPG m+6	UN	0.226576	0.199624	0.196919	0.207706	0.00946709		UDPG m+6	P value
	IFN-γ/LPS	0.410797	0.399649	0.349904	0.386783	0.0187184		IFN-γ/LPS vs. UN	P=0.0001
	IL-4	0.229138	0.205916	0.205607	0.213554	0.00779268		IFN-γ/LPS vs. IL-4	P=0.0002
Sample		Exp1	Exp2	Exp3	Average	SEM
UDPG m+0	UN	0.2108	0.20566	0.140518	0.185659	0.0226194
	IFN-γ/LPS	0.218998	0.239276	0.181569	0.213281	0.016902
	IL-4	0.171637	0.162204	0.111528	0.148456	0.0186639
Figure 1i
Sample		Exp1	Exp2	Exp3	Average	SEM
G6P/G1P m+3	UN	0.0903389	0.0858634	0.0956156	0.090606	0.00281838		G6P/G1P m+3	P value
	IFN-γ/LPS	0.0491632	0.0683869	0.0655716	0.0610406	0.00599402		IFN-γ/LPS vs. UN	P=0.0153
	IL-4	0.0973046	0.0751949	0.0856219	0.0860405	0.00638593		IFN-γ/LPS vs. IL-4	P=0.0314
Figure 1j
Sample		Exp1	Exp2	Exp3	Average	SEM
Pck1 mRNA	UN	3.9e-06	4.2e-06	4.4e-06	4.16667e-06	1.45297e-07		Pck1 mRNA	P value
	IFN-γ/LPS	5e-07	3e-07	1.8e-06	8.66667e-07	4.70225e-07		IFN-γ/LPS vs. UN	P=0.0108
	IL-4	2.97e-05	3.14e-05	3.25e-05	3.12e-05	8.14453e-07		IFN-γ/LPS vs. IL-4	P<0.0001
Sample		Exp1	Exp2	Exp3	Average	SEM
Fbp1 mRNA	UN	5.6e-07	8.7e-07	1.66e-06	1.03e-06	3.27465e-07		Fbp1 mRNA	P value
	IFN-γ/LPS	1.6e-07	1.8e-07	0	1.13333e-07	5.696e-08		IFN-γ/LPS vs. UN	P=0.7994
	IL-4	4.9e-06	5.55e-06	0	3.48333e-06	1.75175e-06		IFN-γ/LPS vs. IL-4	P=0.1162
Sample		Exp1	Exp2	Exp3	Average	SEM
G6pase mRNA	UN	2.7e-07	4.3e-07	4.4e-07	3.8e-07	5.50757e-08		G6pase mRNA	P value
	IFN-γ/LPS	0	0	0	0	0		IFN-γ/LPS vs. UN	P=0.8678
	IL-4	0	2.8e-06	0	9.33333e-07	9.33333e-07		IFN-γ/LPS vs. IL-4	P=0.4632
Figure 1l
Sample		Exp1	Exp2	Exp3	Exp4	Average	SEM
Glucose consumption	UN	295.638	285.784	256.22	344.912	295.638	18.4363		Glucose consumption	P value
	IFN-γ/LPS	1054.45	1044.59	1192.41	926.336	1054.45	54.424		IFN-γ/LPS vs. UN	P<0.0001
	IL-4	177.385	275.93	453.314	394.186	325.203	61.5421		IFN-γ/LPS vs. IL-4	P<0.0001
Figure 1m
Sample		Exp1	Exp2	Exp3	Average	SEM
Slc2a1 mRNA	UN	0.97	0.8	1	0.923333	0.0622718		Slc2a1 mRNA	P value
	IFN-γ/LPS	7.26	8.96	7.88	8.03333	0.4967		IFN-γ/LPS vs. UN	P<0.0001
	IL-4	2.05	1.46	2.06	1.85667	0.198354		IFN-γ/LPS vs. IL-4	P<0.0001
Sample		Exp1	Exp2	Exp3	Average	SEM
Slc2a2 mRNA	UN	0.47	1	0.92	0.796667	0.164958		Slc2a2 mRNA	P value
	IFN-γ/LPS	8.21	6.01	7.53	7.25	0.650333		IFN-γ/LPS vs. UN	P<0.0001
	IL-4	0.27	0.57	0.68	0.506667	0.12252		IFN-γ/LPS vs. IL-4	P<0.0001
Sample		Exp1	Exp2	Exp3	Average	SEM
HK1 mRNA	UN	1	0.95	0.85	0.933333	0.0440959		HK1 mRNA	P value
	IFN-γ/LPS	3.99	3.7	4.31	4	0.176163		IFN-γ/LPS vs. UN	P<0.0001
	IL-4	1.07	0.99	0.96	1.00667	0.0328295		IFN-γ/LPS vs. IL-4	P<0.0001
Sample		Exp1	Exp2	Exp3	Average	SEM
HK2 mRNA	UN	0.87	1	0.94	0.936667	0.0375648		HK2 mRNA	P value
	IFN-γ/LPS	7.68	6.18	7.54	7.13333	0.478377		IFN-γ/LPS vs. UN	P<0.0001
	IL-4	0.91	0.98	1.52	1.13667	0.192729		IFN-γ/LPS vs. IL-4	P<0.0001
Sample		Exp1	Exp2	Exp3	Average	SEM
HK3 mRNA	UN	1	0.93	0.82	0.916667	0.0523874		HK3 mRNA	P value
	IFN-γ/LPS	6.32	6.39	6.01	6.24	0.116762		IFN-γ/LPS vs. UN	P<0.0001
	IL-4	2.61	2.59	2.25	2.48333	0.116809		IFN-γ/LPS vs. IL-4	P<0.0001
Figure 1n
Sample		Exp1	Exp2	Exp3	Average	SEM
Glycogen	siNC	25.9417	30.4563	34.9708	30.4563	2.60646		Glycogen	P value
	siHK1#1	16.2886	12.7694	15.8078	14.9553	1.1017		NC vs. HK1#1	P<0.0001
	siHK1#2	15.2896	11.187	11.3921	12.6229	1.33465		NC vs. HK1#2	P<0.0001
	siHK2#1	10.4866	10.3768	10.5963	10.4866	0.0633642		NC vs. HK2#1	P<0.0001
	siHK2#2	10.857	10.3064	11.4077	10.8571	0.317935		NC vs. HK2#2	P<0.0001
	siHK3#1	7.34521	6.1812	5.50921	6.34521	0.536314		NC vs. HK3#1	P<0.0001
	siHK3#2	9.10194	9.24085	8.96303	9.10194	0.0801989		NC vs. HK3#2	P<0.0001
Figure 1o
Sample		Exp1	Exp2	Exp3	Average	SEM
Glycogen	siNC	25.9417	30.4563	34.9708	30.4563	2.60646		Glycogen	P value
	siPgm1#1	6.71908	4.92684	12.3641	8.00333	2.24091		NC vs. Pgm1#1	P=0.0004
	siPgm1#2	7.38398	19.0206	4.53994	10.3148	4.42964		NC vs. Pgm1#2	P=0.0010
	siGys1#1	10.0711	11.6706	13.27	11.6706	0.92344		NC vs. Gys1#1	P=0.0017
	siGys1#2	10.743	12.1024	13.4619	12.1024	0.784862		NC vs. Gys1#2	P=0.0020

## Sheet: Figure 2
Figure 2a
Left：Pygl mRNA
Sample		Exp1	Exp2	Exp3	Average	SEM
Pygl mRNA	UN	0.96	1	0.74	0.9	0.080829		Pygl mRNA	P value
	IFN-γ/LPS	7.07	6.09	6.54	6.56667	0.283216		IFN-γ/LPS vs. UN	P<0.0001
	IL-4	1.51	1.15	1.35	1.33667	0.104137		IFN-γ/LPS vs. IL-4	P<0.0001
Right：Pygm mRNA
Sample		Exp1	Exp2	Exp3	Average	SEM
Pygm mRNA	UN	1	0.92	0.62	0.846667	0.115662		Pygm mRNA	P value
	IFN-γ/LPS	8.05	9.04	9.18	8.75667	0.355637		IFN-γ/LPS vs. UN	P<0.0001
	IL-4	0.92	0.41	0.46	0.596667	0.16231		IFN-γ/LPS vs. IL-4	P<0.0001
Figure 2c
Sample		Exp1	Exp2	Exp3	Average	SEM
R5P m+5	UN	0.104203	0.15964	0	0.0879477	0.0467954		R5P m+5	P value
	IFN-γ/LPS	0.632746	0.678266	0.635372	0.648795	0.014755		IFN-γ/LPS vs. UN	P=0.0001
	IL-4	0.174775	0.013874	0.14895	0.112533	0.0498896		IFN-γ/LPS vs. IL-4	P=0.0002
Sample		Exp1	Exp2	Exp3	Average	SEM
R5P m+0	UN	0.895797	0.840359	0.806532	0.847563	0.0260192
	IFN-γ/LPS	0.266742	0.309874	0.187042	0.254553	0.0359784
	IL-4	0.78069	0.986126	0.663048	0.809955	0.0944054
Figure 2d
Sample		Exp1	Exp2	Exp3	Average	SEM
R5P m+5	GPI 0 μM	0.66116	0.719534	0.77943	0.720041	0.0341427		R5P m+5	P value
	GPI 20 μM	0.581185	0.48956	0.45879	0.509845	0.0367594		UN vs. GPI 20	P=0.0292
	GPI 50 μM	0.18957	0.209512	0.36978	0.256287	0.0570376		UN vs. GPI 50	P=0.0006
Sample		Exp1	Exp2	Exp3	Average	SEM
R5P m+0	GPI 0 μM	0.33884	0.280466	0.22057	0.279959	0.0341427
	GPI 20 μM	0.418815	0.230214	0.487606	0.378878	0.0769391
	GPI 50 μM	0.64895	0.617511	0.600433	0.622298	0.0142085
Sample		Exp1	Exp2	Exp3	Average	SEM
R5P m+5	siNC	0.427337	0.527141	0.557364	0.503947	0.0392863		R5P m+5	P value
	siGys1#1	0.118026	0.202345	0.138794	0.153055	0.0253637		NC vs. siGys1#1	P=0.0006
	siGys1#2	0.147849	0.151123	0.254509	0.184494	0.0350204		NC vs. siGys1#2	P=0.0011
	siPygl#1	0.204462	0.22587	0.30975	0.246694	0.032128		NC vs. siPygl#1	P=0.0039
	siPygl#2	0.35879	0.2672	0.36947	0.33182	0.0324567		NC vs. siPygl#2	P=0.0255
Sample		Exp1	Exp2	Exp3	Average	SEM
R5P m+0	siNC	0.572663	0.472859	0.442636	0.496053	0.0392863
	siGys1#1	0.875896	0.797655	0.861206	0.844919	0.0240094
	siGys1#2	0.852151	0.848877	0.745491	0.815506	0.0350204
	siPygl#1	0.795538	0.737168	0.691856	0.741521	0.0300094
	siPygl#2	0.64121	0.7328	0.63053	0.66818	0.0324567
Figure 2e
Left：G6pdx mRNA
Sample		Exp1	Exp2	Exp3	Average	SEM
G6pdx mRNA	UN	0.55	1	0.8	0.783333	0.130171		G6pdx mRNA	P value
	IFN-γ/LPS	5.75	6.36	6.55	6.22	0.241316		IFN-γ/LPS vs. UN	P<0.0001
	IL-4	1.6	1.49	1.12	1.40333	0.145182		IFN-γ/LPS vs. IL-4	P<0.0001
Right：6Pgd mRNA
Sample		Exp1	Exp2	Exp3	Average	SEM
6Pgd mRNA	UN	0.96	1	0.47	0.81	0.170392		6Pgd mRNA	P value
	IFN-γ/LPS	7.43	8.78	8.33	8.18	0.396863		IFN-γ/LPS vs. UN	P<0.0001
	IL-4	1.42	1.56	1.02	1.33333	0.161795		IFN-γ/LPS vs. IL-4	P<0.0001
Figure 2g
Sample		Exp1	Exp2	Exp3	Average	SEM
Glycogen	siNC	33.6734	32.709	31.7447	32.7091	0.556742		Glycogen	P value
	siPygl#1	77.7522	80.3372	55.1673	71.0856	7.99406		NC vs. Pygl#1	P=0.0009
	siPygl#2	72.7866	91.5748	73.9984	79.4533	6.07085		NC vs. Pygl#2	P=0.0002
	siG6pdx#1	61.501	63.9699	74.7032	66.7247	4.05242		NC vs. G6pdx#1	P=0.0023
	siG6pdx#2	87.14	87.877	86.404	87.1403	0.425219		NC vs. G6pdx#2	P<0.0001
Figure 2h
Left；S7P
Sample		Exp1	Exp2	Exp3	Average	SEM
S7P m+7	UN	0	0	0	0	0		S7P m+7	P value
	IFN-γ/LPS	0.746965	0.767647	0.780531	0.765048	0.00977644		IFN-γ/LPS vs. UN	P<0.0001
	IL-4	0.181966	0.289606	0.138583	0.203385	0.0448927		IFN-γ/LPS vs. IL-4	P<0.0001
Sample		Exp1	Exp2	Exp3	Average	SEM
S7P m+5	UN	0	0	0	0	0
	IFN-γ/LPS	0.0181404	0.027791	0.0361764	0.0273693	0.00521079
	IL-4	0	0	0	0	0
Sample		Exp1	Exp2	Exp3	Average	SEM
S7P m+0	UN	1	1	0.732278	0.910759	0.0892406
	IFN-γ/LPS	0.0136292	0.0367121	0.0347235	0.0283549	0.0073852
	IL-4	0.634092	0.50345	0.625016	0.587519	0.0421163
Right；E4P
Sample		Exp1	Exp2	Exp3	Average	SEM
E4P m+4	UN	0	0	0	0	0		E4P m+4	P value
	IFN-γ/LPS	0.23535	0.303645	0.16434	0.234445	0.0402164		IFN-γ/LPS vs. UN	P=0.0009
	IL-4	0.038441	0.025321	0.059752	0.0411713	0.0100327		IFN-γ/LPS vs. IL-4	P=0.0025
Sample		Exp1	Exp2	Exp3	Average	SEM
E4P m+0	UN	0.2107	0.2494	0.129058	0.196386	0.0354693
	IFN-γ/LPS	0.16402	0.0503459	0.0244527	0.0796062	0.0428636
	IL-4	0.0315729	0.03111	0.032446	0.0317096	0.000391691
Figure 2i
Sample		Exp1	Exp2	Exp3	Average	SEM		G6P/G1P m+6	P value
G6P/G1P m+6 (2hr)	IFN-γ/LPS	0.0352004	0.0357509	0.0436755	0.0382089	0.0027379		IFN-γ/LPS vs. IFN-γ/LPS+GPI (2hr)	P=0.0038
	IFN-γ/LPS+GPI	0.0184639	0.020945	0.022042	0.0204836	0.00105835		IFN-γ/LPS vs. IFN-γ/LPS+GPI (4hr)	P=0.0012
G6P/G1P m+6 (4hr)	IFN-γ/LPS	0.0269599	0.030241	0.034321	0.0305073	0.00212914
	IFN-γ/LPS+GPI	0.00903776	0.001743	0.002006	0.00426225	0.00238896
Sample		Exp1	Exp2	Exp3	Average	SEM
G6P/G1P m+0 (2hr)	IFN-γ/LPS	0.845365	0.824432	0.822556	0.830784	0.00731056
	IFN-γ/LPS+GPI	0.847001	0.842314	0.834575	0.841297	0.00362307
G6P/G1P m+0 (4hr)	IFN-γ/LPS	0.944735	0.932375	0.943853	0.940321	0.00398124
	IFN-γ/LPS+GPI	0.948173	0.947296	0.945211	0.946893	0.000878488
Figure 2j
	Glycogenolysis			Glycolysis
	Exp1	Exp2	Exp3	Exp1	Exp2	Exp3
2 hr	0.0167365	0.0148059	0.0216335	0.845365	0.824432	0.822556
4 hr	0.0346377	0.028498	0.032315	0.944735	0.932375	0.943853
	Average	SEM		Average	SEM
	0.0177253	0.00203202		0.830784	0.00731056
	0.0318169	0.00178979		0.940321	0.00398124

## Sheet: Figure 3
Figure 3a
Sample		Exp1	Exp2	Exp3	Average	SEM
NADPH/NADP+	UN	0.247564	0.112264	0.14558	0.168469	0.0407		NADPH/NADP+	P value
	IFN-γ/LPS	1.02907	0.874818	1.11704	1.00697	0.0707897		IFN-γ/LPS vs. UN	P<0.0001
	IL-4	0.190039	0.239429	0.16742	0.198963	0.0212607		IFN-γ/LPS vs. IL-4	P<0.0001
Figure 3b
Sample		Exp1	Exp2	Exp3	Average	SEM
GSH/GSSG	UN	16.2227	18.056	15.2344	16.5044	0.826628		GSH/GSSG	P value
	IFN-γ/LPS	21.0882	23.1087	26.2332	23.4767	1.49659		IFN-γ/LPS vs. UN	P=0.0497
	IL-4	12.8885	5.04157	10.4533	9.46113	2.3189		IFN-γ/LPS vs. IL-4	P=0.0020
Figure 3c
Sample		Exp1	Exp2	Exp3	Average	SEM
NADPH/NADP+	siNC	1.00576	1.12009	1.038	1.05462	0.0340337		NADPH/NADP+	P value
	siG6pdx#1	0.392451	0.524438	0.48893	0.468606	0.0394332		NC vs. G6pdx#1	P<0.0001
	siG6pdx#2	0.450563	0.529435	0.40048	0.460159	0.0375341		NC vs. G6pdx#2	P<0.0001
Figure 3d
Sample		Exp1	Exp2	Exp3	Average	SEM
GSH/GSSG	siNC	25.0193	25.2255	25.3689	25.2046	0.101468		GSH/GSSG	P value
	siG6pdx#1	9.37451	9.40897	7.69845	8.82731	0.564518		NC vs. G6pdx#1	P<0.0001
	siG6pdx#2	15.9288	16.0183	13.6846	15.2106	0.763422		NC vs. G6pdx#2	P<0.0001
Figure 3e
Sample		Exp1	Exp2	Exp3	Exp4	Average	SEM
ROS	siNC	9428.89	8776.49	8098.35	9696.43	9000.04	357.292		ROS	P value
	siG6pdx#1	22809.4	22312.6	22398	23478.1	22749.5	265.961		NC vs. G6pdx#1	P<0.0001
	siG6pdx#2	24987.7	24327.2	24570.6	24977.8	24715.8	161.928		NC vs. G6pdx#2	P<0.0001
Figure 3f
Sample		Exp1	Exp2	Exp3	Average	SEM
NADPH/NADP+	siNC	1.00576	1.12009	1.038	1.05462	0.0340337		NADPH/NADP+	P value
	siGys1#1	0.724161	0.711426	0.837982	0.757856	0.0402312		NC vs. Gys1#1	P=0.0004
	siGys1#2	0.872634	0.921531	0.898811	0.897659	0.0141271		NC vs. Gys1#2	P=0.0323
	siPygl#1	0.761048	0.737192	0.6548	0.71768	0.0321854		NC vs. Pygl#1	P=0.0001
	siPygl#2	0.883892	0.768733	0.898538	0.850388	0.0410457		NC vs. Pygl#2	P=0.0064
Figure 3g
Sample		Exp1	Exp2	Exp3	Average	SEM
GSH/GSSG	siNC	24.8626	25.0967	27.1327	25.6973	0.720842		GSH/GSSG	P value
	siGys1#1	15.3383	15.4095	10.624	13.7906	1.58343		NC vs. Gys1#1	P=0.0013
	siGys1#2	18.6381	18.7649	15.1586	17.5205	1.18152		NC vs. Gys1#2	P=0.0173
	siPygl#1	16.2604	18.0148	13.2436	15.8396	1.3933		NC vs. Pygl#1	P=0.0052
	siPygl#2	17.9183	16.3981	9.87264	14.7297	2.46784		NC vs. Pygl#2	P=0.0024
Figure 3h
Sample		Exp1	Exp2	Exp3	Exp4	Average	SEM
ROS	siNC	9428.89	8776.49	8098.35	9696.43	9000.04	357.292		ROS	P value
	siGys1#1	23154.2	21969	21766.2	22623.2	22378.1	316.769		NC vs. Gys1#1	P<0.0001
	siGys1#2	20978.6	23795	21893	22833.1	22374.9	606.116		NC vs. Gys1#2	P<0.0001
	siPygl#1	25278.2	24261.9	24510.1	25908	24989.5	374.864		NC vs. Pygl#1	P<0.0001
	siPygl#2	29298.5	28116.3	29533.4	29879	29206.8	382.549		NC vs. Pygl#2	P<0.0001
Figure 3i
Sample		Exp1	Exp2	Exp3	Exp4	Average	SEM
LDH	siNC	4.74529	4.01256	3.55897	1.24179	3.38965	0.756514		LDH	P value
	siGys1#1	11.6539	11.3747	11.8632	11.7237	11.6539	0.102718		NC vs. Gys1#1	P<0.0001
	siGys1#2	10.4559	9.66504	11.1305	10.5722	10.4559	0.301949		NC vs. Gys1#2	P<0.0001
	siPygl#1	12.5843	15.3524	10.642	11.7585	12.5843	1.00485		NC vs. Pygl#1	P<0.0001
	siPygl#2	9.8395	10.2233	9.21144	10.0837	9.8395	0.223871		NC vs. Pygl#2	P=0.0003
	siG6pdx#1	11.5238	12.3046	12.6985	12.9876	12.3786	0.317454		NC vs. G6pdx#1	P<0.0001
	siG6pdx#2	10.32	10.4509	9.68542	11.5698	10.5065	0.391862		NC vs. G6pdx#2	P<0.0001
Figure 3j
Left：																		LDH		P value
		0uM GPI					20uM GPI					50uM GPI						20uM GPI	0 mM GSH vs. 1 mM GSH	P=0.1117
Sample		Exp1	Exp2	Exp3	Average	SEM	Exp1	Exp2	Exp3	Average	SEM	Exp1	Exp2	Exp3	Average	SEM			0 mM GSH vs. 5 mM GSH	P=0.0017
LDH	0 mM GSH	0.049152	0.055867	0.06627	0.0570963	0.00497962	0.134262	0.097238	0.102603	0.111368	0.0115514	0.174748	0.158494	0.151212	0.161485	0.00695693			0 mM GSH vs. 10 mM GSH	P=0.0005
	1 mM GSH	0.049494	0.069725	0.054614	0.0579443	0.00607294	0.0969572	0.081579	0.079531	0.0860224	0.00549927	0.116211	0.160086	0.164182	0.146826	0.0153532			0 mM GSH vs. 20 mM GSH	P<0.0001
	5 mM GSH	0.038729	0.057248	0.044953	0.0469767	0.00544089	0.0555269	0.054614	0.069494	0.0598783	0.00481507	0.0943786	0.087749	0.0736842	0.0852706	0.00610112		50uM GPI	0 mM GSH vs. 1 mM GSH	P=0.6982
	10 mM GSH	0.032768	0.043853	0.012266	0.029629	0.00925247	0.0587932	0.049152	0.04335	0.0504317	0.00450375	0.066873	0.046169	0.049355	0.0541323	0.00643637			0 mM GSH vs. 5 mM GSH	P=0.0004
	20 mM GSH	0.017564	0.012115	0.02348	0.0177197	0.00328172	0.028331	0.039908	0.017706	0.0286483	0.00641113	0.0369606	0.04335	0.031403	0.0372379	0.00345159			0 mM GSH vs. 10 mM GSH	P<0.0001
																			0 mM GSH vs. 20 mM GSH	P<0.0001
Right：
		0uM 6AN					20uM 6AN					50uM 6AN						LDH		P value
Sample		Exp1	Exp2	Exp3	Average	SEM	Exp1	Exp2	Exp3	Average	SEM	Exp1	Exp2	Exp3	Average	SEM		20uM 6AN	0 mM GSH vs. 1 mM GSH	P=0.3587
LDH	0 mM GSH	0.049152	0.055867	0.06627	0.0570963	0.00497962	0.402802	0.341939	0.348579	0.36444	0.0192765	0.500183	0.447066	0.476944	0.474731	0.0153734			0 mM GSH vs. 5 mM GSH	P=0.0133
	1 mM GSH	0.049494	0.069725	0.054614	0.0579443	0.00607294	0.337236	0.22142	0.302802	0.287153	0.0343366	0.435688	0.331958	0.445959	0.404535	0.0364095			0 mM GSH vs. 10 mM GSH	P=0.0057
	5 mM GSH	0.038729	0.057248	0.044953	0.0469767	0.00544089	0.146467	0.265178	0.18399	0.198545	0.0350331	0.303885	0.390294	0.37403	0.35607	0.0265113			0 mM GSH vs. 20 mM GSH	P=0.0003
	10 mM GSH	0.032768	0.043853	0.012266	0.029629	0.00925247	0.147155	0.207228	0.172518	0.175634	0.0174114	0.169503	0.274731	0.230467	0.2249	0.0305039		50uM 6AN	0 mM GSH vs. 1 mM GSH	P=0.3253
	20 mM GSH	0.017564	0.012115	0.02348	0.0177197	0.00328172	0.163314	0.026397	0.0715145	0.0870753	0.0402832	0.0842874	0.10624	0.038731	0.0764196	0.0198813			0 mM GSH vs. 5 mM GSH	P=0.0420
																			0 mM GSH vs. 10 mM GSH	P=0.0002
Figure 3k																			0 mM GSH vs. 20 mM GSH	P<0.0001
Sample		Exp1	Exp2	Exp3	Average	SEM		Sample		Exp1	Exp2	Exp3	Average	SEM
UN-iNOS	siNC	0.000164	0.000177	0.000148	0.000163	8.3865e-06		IFN-γ/LPS-iNOS	siNC	0.138119	0.101386	0.106519	0.115341	0.0114848		IFN-γ/LPS-iNOS	P value
	siPygl#1	0.00011	0.000105	0.000127	0.000114	6.65833e-06			siPygl#1	0.009288	0.018288	0.006254	0.0112767	0.00361342		NC vs. siPygl#1	P<0.0001
	siPygl#2	0.000114	8.7e-05	6.5e-05	8.86667e-05	1.41696e-05			siPygl#2	0.018249	0.003761	0.006854	0.00962133	0.00440527		NC vs. siPygl#2	P<0.0001
	siG6pdx#1	7.3e-05	7.8e-05	7.8e-05	7.63333e-05	1.66667e-06			siG6pdx#1	0.035582	0.035506	0.03638	0.0358227	0.000279529		NC vs. siG6pdx#1	P<0.0001
	siG6pdx#2	9.4e-05	8.4e-05	0.000104	9.4e-05	5.7735e-06			siG6pdx#2	0.042662	0.060766	0.060658	0.0546953	0.00601675		NC vs. siG6pdx#2	P=0.0002
Sample		Exp1	Exp2	Exp3	Average	SEM		Sample		Exp1	Exp2	Exp3	Average	SEM
UN-TNF-α	siNC	0.014935	0.016341	0.018447	0.0165743	0.00102052		IFN-γ/LPS-TNF-α	siNC	0.050618	0.041877	0.04936	0.047285	0.00272828		IFN-γ/LPS-TNF-α	P value
	siPygl#1	0.0022	0.002	0.0019	0.00203333	8.81917e-05			siPygl#1	0.029382	0.030427	0.021656	0.027155	0.002766		NC vs. siPygl#1	P=0.0089
	siPygl#2	0.0023	0.0026	0.0022	0.00236667	0.000120185			siPygl#2	0.016874	0.028128	0.031088	0.0253633	0.00432982		NC vs. siPygl#2	P=0.0050
	siG6pdx#1	0.008053	0.008053	0.008034	0.00804667	6.33333e-06			siG6pdx#1	0.029382	0.018427	0.018656	0.022155	0.0036141		NC vs. siG6pdx#1	P=0.0019
	siG6pdx#2	0.009898	0.00967	0.009307	0.009625	0.000172084			siG6pdx#2	0.021874	0.024128	0.034088	0.0266967	0.00375251		NC vs. siG6pdx#2	P=0.0077
Sample		Exp1	Exp2	Exp3	Average	SEM		Sample		Exp1	Exp2	Exp3	Average	SEM
UN-IL-6	siNC	0.000361	0.000322	0.000267	0.000316667	2.72662e-05		IFN-γ/LPS-IL-6	siNC	0.036697	0.037228	0.037731	0.0372187	0.000298527		IFN-γ/LPS-IL-6	P value
	siPygl#1	0.000577	0.000115	0.000177	0.000289667	0.000144777			siPygl#1	0.008033	0.013256	0.01233	0.0112063	0.00160903		NC vs. siPygl#1	P<0.0001
	siPygl#2	0.000269	0.000297	0.000254	0.000273333	1.26007e-05			siPygl#2	0.013762	0.009532	0.011234	0.0115093	0.00122883		NC vs. siPygl#2	P<0.0001
	siG6pdx#1	0.000134	0.000152	0.000181	0.000155667	1.3691e-05			siG6pdx#1	0.010668	0.01067	0.009732	0.0103567	0.000312334		NC vs. siG6pdx#1	P<0.0001
	siG6pdx#2	0.000146	0.000178	0.000216	0.00018	2.0232e-05			siG6pdx#2	0.018508	0.010957	0.017783	0.0157493	0.00240529		NC vs. siG6pdx#2	P<0.0001
Sample		Exp1	Exp2	Exp3	Average	SEM		Sample		Exp1	Exp2	Exp3	Average	SEM
UN-IL-1β	siNC	0.002465	0.002071	0.002393	0.00230967	0.00012113		IFN-γ/LPS-IL-1β	siNC	0.18859	0.18261	0.19341	0.188203	0.00312368		IFN-γ/LPS-IL-1β	P value
	siPygl#1	0.00095	0.000928	0.000957	0.000945	8.73689e-06			siPygl#1	0.02121	0.05743	0.02326	0.0339667	0.0117466		NC vs. siPygl#1	P<0.0001
	siPygl#2	0.000842	0.000777	0.000842	0.000820333	2.16667e-05			siPygl#2	0.06063	0.04552	0.05742	0.0545233	0.00459605		NC vs. siPygl#2	P<0.0001
	siG6pdx#1	0.001123	0.001132	0.001211	0.00115533	2.79543e-05			siG6pdx#1	0.101709	0.080372	0.101631	0.0945707	0.00709937		NC vs. siG6pdx#1	P<0.0001
	siG6pdx#2	0.001979	0.002119	0.002005	0.00203433	4.29935e-05			siG6pdx#2	0.121538	0.101039	0.074657	0.099078	0.0135689		NC vs. siG6pdx#2	P=0.0001
Figure 3m
ELISA
Sample		Exp1	Exp2	Exp3	Average	SEM		Sample		Exp1	Exp2	Exp3	Average	SEM
UN-TNF-α	siNC	24.1148	21.8468	29.3621	25.1079	2.22557		IFN-γ/LPS-TNF-α	siNC	400.189	464.569	436.921	433.893	18.6465		TNF-α	P value
	siPygl#1	19.0008	19.2676	21.8468	20.0384	0.907478			siPygl#1	259.278	260.967	217.588	245.944	14.1866		NC vs. Pygl#1	P<0.0001
	siPygl#2	20.5656	19.2386	19.4411	19.7484	0.412766			siPygl#2	265.325	266.748	263.902	265.325	0.821569		NC vs. Pygl#2	P=0.0002
	siG6pdx#1	20.1125	20.824	17.8891	19.6086	0.883927			siG6pdx#1	269.95	305.103	278.132	284.395	10.6199		NC vs. G6pdx#1	P=0.0005
	siG6pdx#2	21.0932	20.4098	18.0352	19.8461	0.926683			siG6pdx#2	361.768	335.592	264.614	320.658	29.023		NC vs. G6pdx#2	P=0.0038
Sample		Exp1	Exp2	Exp3	Average	SEM		Sample		Exp1	Exp2	Exp3	Average	SEM
UN-IL-6	siNC	9.77996	9.44195	9.82825	9.68339	0.121521		IFN-γ/LPS-IL-6	siNC	404.772	418.92	450.421	424.704	13.4916		IL-6	P value
	siPygl#1	8.57294	7.87233	8.09235	8.17921	0.206858			siPygl#1	309.25	236.831	301.669	282.583	22.9805		NC vs. Pygl#1	P=0.0015
	siPygl#2	9.97311	9.15222	8.76592	9.29709	0.355933			siPygl#2	306.199	332.968	259.43	299.532	21.4888		NC vs. Pygl#2	P=0.0038
	siG6pdx#1	7.93327	6.94632	8.29274	7.72411	0.402502			siG6pdx#1	264.649	259.719	249.579	257.983	4.43622		NC vs. G6pdx#1	P=0.0004
	siG6pdx#2	9.97311	9.15222	8.76592	9.29709	0.355933			siG6pdx#2	282.718	260.396	345.04	296.051	25.3279		NC vs. G6pdx#2	P=0.0031
Figure 3n
Sample		Exp1	Exp2	Exp3	Exp4	Average	SEM
CFU	siNC	40	42	26	35	35.75	3.5678		CFU	P value
	siPygl#1	118	98	106	110	108	4.16333		NC vs. Pygl#1	P<0.0001
	siPygl#2	85	90	83	85	85.75	1.49304		NC vs. Pygl#2	P<0.0001
	siG6pdx#1	80	78	80	88	81.5	2.21736		NC vs. G6pdx#1	P<0.0001
	siG6pdx#2	86	76	92	76	82.5	3.94757		NC vs. G6pdx#2	P<0.0001

## Sheet: Figure 4
Figure 4a
Sample		Exp1	Exp2	Exp3	Average	SEM
iNOS mRNA	siNC	0.96	0.93	1	0.963333	0.0202759		iNOS mRNA	P value
	siPgm1#1	0.15	0.14	0.24	0.176667	0.031798		NC vs. Pgm1#1	P<0.0001
	siPgm1#2	0.39	0.43	0.45	0.423333	0.0176383		NC vs. Pgm1#2	P<0.0001
Sample		Exp1	Exp2	Exp3	Average	SEM
TNF-α mRNA	siNC	1	0.96	1.02	0.993333	0.0176383		TNF-α mRNA	P value
	siPgm1#1	0.31	0.32	0.28	0.303333	0.0120185		NC vs. Pgm1#1	P<0.0001
	siPgm1#2	0.33	0.22	0.34	0.296667	0.0384419		NC vs. Pgm1#2	P<0.0001
Sample		Exp1	Exp2	Exp3	Average	SEM
IL-6 mRNA	siNC	1	0.83	0.95	0.926667	0.0504425		IL-6 mRNA	P value
	siPgm1#1	0.33	0.23	0.31	0.29	0.0305505		NC vs. Pgm1#1	P<0.0001
	siPgm1#2	0.2	0.24	0.21	0.216667	0.0120185		NC vs. Pgm1#2	P<0.0001
Sample		Exp1	Exp2	Exp3	Average	SEM
IL-1β mRNA	siNC	1	0.99	1.06	1.01667	0.0218581		IL-1β mRNA	P value
	siPgm1#1	0.23	0.22	0.11	0.186667	0.0384419		NC vs. Pgm1#1	P<0.0001
	siPgm1#2	0.08	0.09	0.16	0.11	0.0251661		NC vs. Pgm1#2	P<0.0001
Figure 4b
Sample		Exp1	Exp2	Exp3	Average	SEM
iNOS mRNA	siNC	1.001	0.974	0.89	0.955	0.0334215		iNOS mRNA	P value
	siUgp2#1	0.01	0.009	0.1	0.0396667	0.030168		NC vs. Ugp2#1	P<0.0001
	siUgp2#2	0.014	0.013	0.009	0.012	0.00152753		NC vs. Ugp2#2	P<0.0001
Sample		Exp1	Exp2	Exp3	Average	SEM
TNF-α mRNA	siNC	1.01	1	0.94	0.983333	0.0218581		TNF-α mRNA	P value
	siUgp2#1	0.57	0.56	0.46	0.53	0.0351188		NC vs. Ugp2#1	P<0.0001
	siUgp2#2	0.49	0.5	0.43	0.473333	0.0218581		NC vs. Ugp2#2	P<0.0001
Sample		Exp1	Exp2	Exp3	Average	SEM
IL-6 mRNA	siNC	0.84	1	1.03	0.956667	0.0589727		IL-6 mRNA	P value
	siUgp2#1	0.11	0.11	0.17	0.13	0.02		NC vs. Ugp2#1	P<0.0001
	siUgp2#2	0.08	0.07	0.15	0.1	0.0251661		NC vs. Ugp2#2	P<0.0001
Sample		Exp1	Exp2	Exp3	Average	SEM
IL-1β mRNA	siNC	0.92	1	1.05	0.99	0.0378594		IL-1β mRNA	P value
	siUgp2#1	0.17	0.17	0.25	0.196667	0.0266667		NC vs. Ugp2#1	P<0.0001
	siUgp2#2	0.14	0.15	0.05	0.113333	0.031798		NC vs. Ugp2#2	P<0.0001
Figure 4c
Sample		Exp1	Exp2	Exp3	Average	SEM
iNOS mRNA	siNC	1	1.01	0.89	0.966667	0.0384419		iNOS mRNA	P value
	siGys1#1	1.57	1.63	1.83	1.67667	0.0785988		NC vs. Gys1#1	P=0.0003
	siGys1#2	1.29535	1.17312	1.37439	1.28095	0.0585459		NC vs. Gys1#2	P=0.0211
Sample		Exp1	Exp2	Exp3	Average	SEM
TNF-α mRNA	siNC	1	0.76	0.88	0.88	0.069282		TNF-α mRNA	P value
	siGys1#1	1.67	1.87	1.66	1.73333	0.0683943		NC vs. Gys1#1	P=0.0003
	siGys1#2	1.9722	1.74193	1.76329	1.82581	0.0734559		NC vs. Gys1#2	P=0.0002
Sample		Exp1	Exp2	Exp3	Average	SEM
IL-6 mRNA	siNC	1	0.98	0.77	0.916667	0.0735603		IL-6 mRNA	P value
	siGys1#1	2.31	2.48	2.2	2.33	0.0814453		NC vs. Gys1#1	P<0.0001
	siGys1#2	1.51918	1.62919	1.74664	1.63167	0.0656738		NC vs. Gys1#2	P=0.0010
Sample		Exp1	Exp2	Exp3	Average	SEM
IL-1β mRNA	siNC	1.00199	0.81551	0.88885	0.902117	0.0542393		IL-1β mRNA	P value
	siGys1#1	1.81	1.78	1.74	1.77667	0.0202759		NC vs. Gys1#1	P<0.0001
	siGys1#2	1.52	1.46	1.37	1.45	0.043589		NC vs. Gys1#2	P=0.0002
Figure 4d
Sample		Exp1	Exp2	Exp3	Average	SEM
UDPG	siNC	62.6267	68.8479	56.4055	62.6267	3.59181		UDPG	P value
	siGys1#1	167.816	151.839	185.919	168.525	9.84455		NC vs. Gys1#1	P<0.0001
	siGys1#2	151.552	157.299	135.805	148.218	6.42481		NC vs. Gys1#2	P<0.0001
	siPgm1#1	15.4582	9.10287	8.47926	11.0134	2.22966		NC vs. Pgm1#1	P<0.0001
	siPgm1#2	24.3779	15.7143	43.0415	27.7112	8.06282		NC vs. Pgm1#2	P=0.0037
	siUgp2#1	0.84581	2.5109	1.56682	1.64118	0.482106		NC vs. Ugp2#1	P<0.0001
	siUgp2#2	1.21129	2.48848	1.0695	1.58976	0.451222		NC vs. Ugp2#2	P<0.0001
Figure 4e
Left:
Sample		Exp1	Exp2	Exp3	Average	SEM
iNOS mRNA	UN	1	1.04	0.53	0.856667	0.163741		iNOS mRNA	P value
	UDPG 100	1.93	1.6	1.97	1.83333	0.117237		UN vs. UDPG 100	P=0.0040
	UDPG 200	3.05	2.99	2.69	2.91	0.111355		UN vs. UDPG 200	P<0.0001
Sample		Exp1	Exp2	Exp3	Average	SEM
TNF-α mRNA	UN	1	1	0.89	0.963333	0.0366667		TNF-α mRNA	P value
	UDPG 100	2.18	2.19	1.99	2.12	0.0650641		UN vs. UDPG 100	P=0.0007
	UDPG 200	3.63	2.92	3.27	3.27333	0.204966		UN vs. UDPG 200	P<0.0001
Sample		Exp1	Exp2	Exp3	Average	SEM
IL-6 mRNA	UN	1	1	1.32	1.10667	0.106667		IL-6 mRNA	P value
	UDPG 100	2.88	3.32	3.34	3.18	0.150111		UN vs. UDPG 100	P<0.0001
	UDPG 200	4.41	4.66	4.52	4.53	0.0723418		UN vs. UDPG 200	P<0.0001
Sample		Exp1	Exp2	Exp3	Average	SEM
IL-1β mRNA	UN	1	0.97	1.52	1.16333	0.178543		IL-1β mRNA	P value
	UDPG 100	4.12	3.78	4.56	4.15333	0.225783		UN vs. UDPG 100	P<0.0001
	UDPG 200	7.06	7.7	7.63	7.46333	0.202677		UN vs. UDPG 200	P<0.0001
Right: ELISA
Sample		Exp1	Exp2	Exp3	Average	SEM		ELISA
TNF-α	UN	300.673	400.812	350.534	350.673	28.9077		TNF-α	P value
	UDPG 100	490.772	487.793	493.752	490.772	1.72019		UN vs. UDPG 100	P=0.0049
	UDPG 200	550.422	603.357	607.487	587.089	18.3721		UN vs. UDPG 200	P=0.0003
Sample		Exp1	Exp2	Exp3	Average	SEM		ELISA
IL-6	UN	381.923	411.387	372.458	388.589	11.7217		IL-6	P value
	UDPG 100	474.451	524.766	469.718	489.645	17.6136		UN vs. UDPG 100	P=0.0479
	UDPG 200	614.674	521.586	498.305	544.855	35.5507		UN vs. UDPG 200	P=0.0072
Figure 4f
Left:
Sample		Exp1	Exp2	Exp3	Average	SEM
iNOS mRNA	siNC	1	0.874	0.67	0.848	0.0961457		iNOS mRNA	P value
	siUgp2	0.014	0.013	0.099	0.042	0.0285015		NC vs. Ugp2	P=0.0003
	siUgp2+UDPG	1.02	0.83	0.92	0.923333	0.0548736		Ugp2 vs. Ugp2+UDPG	P=0.0002
Sample		Exp1	Exp2	Exp3	Average	SEM
TNF-α mRNA	siNC	1.01	1	0.93	0.98	0.0251661		TNF-α mRNA	P value
	siUgp2	0.49	0.5	0.44	0.476667	0.0185592		NC vs. Ugp2	P=0.0003
	siUgp2+UDPG	1.35	1.2	1.12	1.22333	0.0674125		Ugp2 vs. Ugp2+UDPG	P<0.0001
Sample		Exp1	Exp2	Exp3	Average	SEM
IL-6 mRNA	siNC	0.74	1	0.88	0.873333	0.0751295		IL-6 mRNA	P value
	siUgp2	0.11	0.23	0.41	0.25	0.087178		NC vs. Ugp2	P=0.0099
	siUgp2+UDPG	1.75	2.07	1.62	1.81333	0.133708		Ugp2 vs. Ugp2+UDPG	P<0.0001
Sample		Exp1	Exp2	Exp3	Average	SEM
IL-1β mRNA	siNC	0.98	1	1.12	1.03333	0.0437163		IL-1β mRNA	P value
	siUgp2	0.14	0.15	0.2	0.163333	0.0185592		NC vs. Ugp2	P<0.0001
	siUgp2+UDPG	1.03	0.85	0.81	0.896667	0.0676593		Ugp2 vs. Ugp2+UDPG	P<0.0001
Right: ELISA
Sample		Exp1	Exp2	Exp3	Average	SEM		ELISA
TNF-α	siNC	468.871	544.29	446.192	486.451	29.6515		TNF-α	P value
	siUgp2	335.608	331.962	296.031	321.2	12.6287		NC vs. Ugp2	P=0.0461
	siUgp2+UDPG	651.706	514.852	713.429	626.662	58.6759		Ugp2 vs. Ugp2+UDPG	P=0.0028
Sample		Exp1	Exp2	Exp3	Average	SEM		ELISA
IL-6	siNC	493.096	545.638	497.249	511.994	16.8643		IL-6	P value
	siUgp2	313.615	330.902	272.351	305.623	17.3683		NC vs. Ugp2	P=0.0089
	siUgp2+UDPG	733.228	622.894	555.414	637.179	51.8249		Ugp2 vs. Ugp2+UDPG	P=0.0008
Figure 4g
Left:
Sample		Exp1	Exp2	Exp3	Average	SEM
iNOS mRNA	siNC	1	0.68	0.72	0.8	0.100664		iNOS mRNA	P value
	siG6pdx	0.24	0.24	0.25	0.243333	0.00333333		NC vs. G6pdx	P=0.0011
	siG6pdx+UDPG	1.27	1.27	1.33	1.29	0.02		G6pdx vs. G6pdx+UDPG	P<0.0001
Sample		Exp1	Exp2	Exp3	Average	SEM
TNF-α mRNA	siNC	1	0.96	0.97	0.976667	0.0120185		TNF-α mRNA	P value
	siG6pdx	0.19	0.17	0.47	0.276667	0.0968389		NC vs. G6pdx	P=0.0003
	siG6pdx+UDPG	1.44	1.39	1.4	1.41	0.0152753		G6pdx vs. G6pdx+UDPG	P<0.0001
Sample		Exp1	Exp2	Exp3	Average	SEM
IL-6 mRNA	siNC	0.98	0.94	1	0.973333	0.0176383		IL-6 mRNA	P value
	siG6pdx	0.61	0.71	0.56	0.626667	0.0440959		NC vs. G6pdx	P=0.0005
	siG6pdx+UDPG	1	1.08	1.09	1.05667	0.02848		G6pdx vs. G6pdx+UDPG	P=0.0002
Sample		Exp1	Exp2	Exp3	Average	SEM
IL-1β mRNA	siNC	1	1	0.99	0.996667	0.00333333		IL-1β mRNA	P value
	siG6pdx	0.68	0.6	0.74	0.673333	0.0405518		NC vs. G6pdx	P=0.0113
	siG6pdx+UDPG	2.04	1.94	1.75	1.91	0.085049		G6pdx vs. G6pdx+UDPG	P<0.0001
Right: ELISA
Sample		Exp1	Exp2	Exp3	Average	SEM		ELISA
TNF-α	siNC	468.871	544.29	446.192	486.451	29.6515		TNF-α	P value
	siG6pdx	377.709	351.028	328.404	352.38	14.2493		NC vs. G6pdx	P=0.0057
	siG6pdx+UDPG	621.556	649.927	636.764	636.082	8.19715		G6pdx vs. G6pdx+UDPG	P=0.0001
Sample		Exp1	Exp2	Exp3	Average	SEM		ELISA
IL-6	siNC	493.096	545.638	497.249	511.994	16.8643		IL-6	P value
	siG6pdx	345.388	453.449	304.247	367.695	44.4914		NC vs. G6pdx	P=0.0234
	siG6pdx+UDPG	679.576	707.776	726.318	704.557	13.589		G6pdx vs. G6pdx+UDPG	P=0.0003
Figure 4h
Sample		Exp1	Exp2	Exp3	Average	SEM
UDPG	siNC	68.7356	70.8046	76.954	72.1648	2.46799		UDPG	P value
	siPygl#1	7.84483	11.7241	3.96552	7.84483	2.23972		NC vs. Pygl#1	P<0.0001
	siPygl#2	0	3.3908	0	1.13027	1.13027		NC vs. Pygl#2	P<0.0001
	siG6pdx#1	11.1494	8.85057	13.4483	11.1494	1.32724		NC vs. G6pdx#1	P<0.0001
	siG6pdx#2	6.12069	5.11494	7.12644	6.12069	0.58067		NC vs. G6pdx#2	P<0.0001
Figure 4i
Sample		Exp1	Exp2	Exp3	Average	SEM
UDPG m+6	siNC	876170	853913	643448	791177	74143.3		UDPG	P value
	siPygl#1	97838.7	120196	199074	139036	30704.9		NC vs. Pygl#1	P<0.0001
	siPygl#2	123164	266010	274332	221169	49061.2		NC vs. Pygl#2	P<0.0001
	siG6pdx#1	396255	213099	246460	285271	56321.3		NC vs. G6pdx#1	P=0.0003
	siG6pdx#2	433526	452003	284699	390076	52957.8		NC vs. G6pdx#2	P=0.0016
Figure 4j
Sample		Exp1	Exp2	Exp3	Average	SEM
P2Y14 mRNA	UN	0.94	0.71	1	0.883333	0.0883805		P2Y14 mRNA	P value
	IFN-γ/LPS	5.95	6.19	6.4	6.18	0.13		IFN-γ/LPS vs. UN	P<0.0001
	IL-4	0.67	0.76	0.73	0.72	0.0264575		IFN-γ/LPS vs. IL-4	P<0.0001
Figure 4l
Sample		Exp1	Exp2	Exp3	Average	SEM
P2Y14 mRNA	UN	1	1.08	0.57	0.883333	0.15836		P2Y14 mRNA	P value
	UDPG 100	2.62	2.43	1.94	2.33	0.202567		UN vs. UDPG 100	P=0.0071
	UDPG 200	5.26	4.29	4.65	4.73333	0.283098		UN vs. UDPG 200	P<0.0001
Figure 4n
Sample		Exp1	Exp2	Exp3	Average	SEM		Sample		Exp1	Exp2	Exp3	Average	SEM
UN-iNOS	siNC	0.00044337	0.0004354	0.00043518	0.000437983	2.69408e-06		IFN-γ/LPS-iNOS	siNC	0.108513	0.118411	0.087892	0.104939	0.00898952		IFN-γ/LPS-iNOS	P value
	siP2Y14#1	0.00020672	0.00019425	0.00018776	0.000196243	5.56329e-06			siP2Y14#1	0.026852	0.026172	0.039409	0.030811	0.00430348		NC vs. siP2Y14#1	P=0.0004
	siP2Y14#2	0.00021401	0.00020855	0.00020325	0.000208603	3.10626e-06			siP2Y14#2	0.044841	0.062367	0.060499	0.0559023	0.00555689		NC vs. siP2Y14#2	P=0.0038
Sample		Exp1	Exp2	Exp3	Average	SEM		Sample		Exp1	Exp2	Exp3	Average	SEM
UN-TNF-α	siNC	0.010087	0.017483	0.015666	0.014412	0.0022252		IFN-γ/LPS-TNF-α	siNC	0.05936	0.05196	0.04366	0.05166	0.00453468		IFN-γ/LPS-TNF-α	P value
	siP2Y14#1	0.007333	0.008325	0.000522	0.00539333	0.00245244			siP2Y14#1	0.02658	0.02722	0.02447	0.02609	0.000830803		NC vs. siP2Y14#1	P=0.0035
	siP2Y14#2	0.007656	0.007166	0.00632	0.00704733	0.000390207			siP2Y14#2	0.03785	0.0306	0.025483	0.031311	0.0035877		NC vs. siP2Y14#2	P=0.0105
Sample		Exp1	Exp2	Exp3	Average	SEM		Sample		Exp1	Exp2	Exp3	Average	SEM
UN-IL-6	siNC	8.13e-05	7.99e-05	6.5e-05	7.54e-05	5.21568e-06		IFN-γ/LPS-IL-6	siNC	0.036076	0.036123	0.030643	0.0342807	0.00181888		IFN-γ/LPS-IL-6	P value
	siP2Y14#1	3.86e-05	3.83e-05	3.4e-05	3.69667e-05	1.48586e-06			siP2Y14#1	0.015246	0.016852	0.022418	0.018172	0.00217303		NC vs. siP2Y14#1	P=0.0081
	siP2Y14#2	3.44e-05	3.21e-05	3.7e-05	3.45e-05	1.41539e-06			siP2Y14#2	0.012279	0.022157	0.022363	0.018933	0.00332753		NC vs. siP2Y14#2	P=0.0102
Sample		Exp1	Exp2	Exp3	Average	SEM		Sample		Exp1	Exp2	Exp3	Average	SEM
UN-IL-1β	siNC	0.0019039	0.0018562	0.00273	0.00216337	0.000283651		IFN-γ/LPS-IL-1β	siNC	0.19039	0.18562	0.16344	0.179817	0.00830331		IFN-γ/LPS-IL-1β	P value
	siP2Y14#1	0.0004578	0.0004529	0.0006722	0.000527633	7.22972e-05			siP2Y14#1	0.04578	0.04529	0.0703872	0.0538191	0.00828527		NC vs. siP2Y14#1	P<0.0001
	siP2Y14#2	0.0015555	0.0015063	0.00143231	0.00149804	3.58011e-05			siP2Y14#2	0.08555	0.09063	0.08733	0.0878367	0.00148819		NC vs. siP2Y14#2	P=0.0002
Figure 4p
ELISA
Sample		Exp1	Exp2	Exp3	Average	SEM		Sample		Exp1	Exp2	Exp3	Average	SEM
UN-TNF-α	siNC	24.1148	21.8468	29.3621	25.1079	2.22557		IFN-γ/LPS-TNF-α	siNC	400.189	464.569	436.921	433.893	18.6465		TNF-α	P value
	siP2Y14#1	19.8012	18.1559	20.4238	19.4603	0.67652			siP2Y14#1	321.911	335.964	303.112	320.329	9.51636		NC vs. P2Y14#1	P=0.0020
	siP2Y14#2	20.1125	20.824	17.8891	19.6086	0.883927			siP2Y14#2	340.989	350.283	316.308	335.86	10.1372		NC vs. P2Y14#2	P=0.0042
Sample		Exp1	Exp2	Exp3	Average	SEM		Sample		Exp1	Exp2	Exp3	Average	SEM
UN-IL-6	siNC	9.77996	9.44195	9.82825	9.68339	0.121521		IFN-γ/LPS-IL-6	siNC	404.772	418.92	450.421	424.704	13.4916		IL-6	P value
	siP2Y14#1	8.13819	8.66935	7.51045	8.106	0.334933			siP2Y14#1	263.351	245.726	204.73	237.936	17.365		NC vs. P2Y14#1	P=0.0002
	siP2Y14#2	9.97311	9.15222	8.76592	9.29709	0.355933			siP2Y14#2	245.433	250.117	217.906	237.819	10.0478		NC vs. P2Y14#2	P=0.0002

## Sheet: Figure 5
Figure 5a
Sample		Exp1	Exp2	Exp3	Average	SEM
iNOS mRNA	siNC	1	1.18	1.19	1.12333	0.0617342		iNOS mRNA	P value
	siStat1#1	0.57	0.52	0.47	0.52	0.0288675		NC vs. Stat1#1	P=0.0001
	siStat1#2	0.52	0.41	0.42	0.45	0.0351188		NC vs. Stat1#2	P<0.0001
Sample		Exp1	Exp2	Exp3	Average	SEM
TNF-α mRNA	siNC	1	1.06	1.02	1.02667	0.0176383		TNF-α mRNA	P value
	siStat1#1	0.53	0.5	0.51	0.513333	0.00881917		NC vs. Stat1#1	P<0.0001
	siStat1#2	0.59	0.55	0.57	0.57	0.011547		NC vs. Stat1#2	P<0.0001
Sample		Exp1	Exp2	Exp3	Average	SEM
IL-6 mRNA	siNC	1	0.96	1.01	0.99	0.0152753		IL-6 mRNA	P value
	siStat1#1	0.52	0.55	0.53	0.533333	0.00881917		NC vs. Stat1#1	P<0.0001
	siStat1#2	0.38	0.37	0.34	0.363333	0.0120185		NC vs. Stat1#2	P<0.0001
Sample		Exp1	Exp2	Exp3	Average	SEM
IL-1β mRNA	siNC	1	1.04	1.02	1.02	0.011547		IL-1β mRNA	P value
	siStat1#1	0.53	0.48	0.48	0.496667	0.0166667		NC vs. Stat1#1	P<0.0001
	siStat1#2	0.44	0.41	0.44	0.43	0.01		NC vs. Stat1#2	P<0.0001
Figure 5b
Sample		Exp1	Exp2	Exp3	Average	SEM
Stat1 mRNA	siNC	1	0.98	1.17	1.05	0.0602771		Stat1 mRNA	P value
	siPgm1#1	0.36	0.4	0.29	0.35	0.0321455		NC vs. Pgm1#1	P=0.0002
	siPgm1#2	0.57	0.46	0.35	0.46	0.0635085		NC vs. Pgm1#2	P=0.0005
	siNC+UDPG	1.73	1.72	1.51	1.65333	0.0717248		NC vs. NC+UDPG	P<0.0001
	siPgm1#1+UDPG	0.78	0.65	0.85	0.76	0.0585947		Pgm1#1 vs. Pgm1#1+UDPG	P=0.0011
	siPgm1#2+UDPG	1.09	1.08	0.9	1.02333	0.0617342		Pgm1#2 vs. Pgm1#2+UDPG	P<0.0001
Sample		Exp1	Exp2	Exp3	Average	SEM
Stat1 mRNA	siNC	1	0.99	1.16	1.05	0.0550757		Stat1 mRNA	P value
	siUgp2#1	0.19	0.16	0.36	0.236667	0.0622718		NC vs. Ugp2#1	P<0.0001
	siUgp2#2	0.35	0.31	0.29	0.316667	0.0176383		NC vs. Ugp2#2	P<0.0001
	siNC+UDPG	1.4	1.46	1.59	1.48333	0.0560753		NC vs. NC+UDPG	P=0.0002
	siUgp2#1+UDPG	0.93	0.81	0.69	0.81	0.069282		Ugp2#1 vs. Ugp2#1+UDPG	P<0.0001
	siUgp2#2+UDPG	0.81	0.72	0.77	0.766667	0.0260342		Ugp2#2 vs. Ugp2#2+UDPG	P=0.0001
Sample		Exp1	Exp2	Exp3	Average	SEM
Stat1 mRNA	siNC	1	0.87	0.98	0.95	0.0404145		Stat1 mRNA	P value
	siPygl#1	0.433	0.5	0.47	0.467667	0.0193764		NC vs. Pygl#1	P=0.0020
	siPygl#2	0.52	0.59	0.82	0.643333	0.0906152		NC vs. Pygl#2	P=0.0176
	siNC+UDPG	2.65	2.41	2.7	2.58667	0.0895048		NC vs. NC+UDPG	P<0.0001
	siPygl#1+UDPG	2.44	2.69	2.25	2.46	0.12741		Pygl#1 vs. Pygl#1+UDPG	P<0.0001
	siPygl#2+UDPG	2.83	2.86	3.38	3.02333	0.178543		Pygl#2 vs. Pygl#2+UDPG	P<0.0001
Sample		Exp1	Exp2	Exp3	Average	SEM
Stat1 mRNA	siNC	1	1.1	1.05	1.05	0.0288675		Stat1 mRNA	P value
	siP2Y14#1	0.48	0.4	0.5	0.46	0.0305505		NC vs. P2Y14#1	P=0.0001
	siP2Y14#2	0.68	0.48	0.59	0.583333	0.0578312		NC vs. P2Y14#2	P=0.0004
	siNC+UDPG	1.53	1.34	1.55	1.47333	0.0669162		NC vs. NC+UDPG	P<0.0001
	siP2Y14#1+UDPG	0.46	0.51	0.48	0.483333	0.0145297		P2Y14#1 vs. P2Y14#1+UDPG	P=0.9741
	siP2Y14#2+UDPG	0.48	0.47	0.57	0.506667	0.031798		P2Y14#2 vs. P2Y14#2+UDPG	P=0.5358
Figure 5e
Sample		Exp1	Exp2	Exp3	Average	SEM
RARβ mRNA	UN	1	0.963	0.912	0.958333	0.0255103		RARβ mRNA	P value
	GPI 20 μM	0.391	0.123	0.254	0.256	0.0773714		UN vs. GPI 20	P<0.0001
	GPI 50 μM	0.109	0.13	0.096	0.111667	0.00990511		UN vs. GPI 50	P<0.0001
	6AN 20 μM	0.371	0.212	0.456	0.346333	0.0715084		UN vs. 6AN 20	P<0.0001
	6AN50 μM	0.209	0.32	0.144	0.224333	0.051382		UN vs. 6AN 50	P<0.0001
Figure 5g
Sample		Exp1	Exp2	Exp3	Average	SEM
RARβ mRNA	siNC	1	1.02	1.08	1.03333	0.024037		RARβ mRNA	P value
	siP2Y14#1	0.33	0.14	0.03	0.166667	0.0876229		NC vs. P2Y14#1	P=0.0004
	siP2Y14#2	0.38	0.06	0.11	0.183333	0.099387		NC vs. P2Y14#2	P=0.0005
Figure 5h
Sample		Exp1	Exp2	Exp3	Exp4	Average	SEM
RARβ mRNA	Mock	1	0.98	1.03	1.16	1.0425	0.0809835		RARβ mRNA	P value
	P2Y14-OE	3.25	5.69	6.59	3.15	4.67	1.7372		Mock vs. P2Y14-OE	P=0.0059
Figure 5j
Sample		Exp1	Exp2	Exp3	Average	SEM
RARβ mRNA	UN	0.73	1	0.53	0.753333	0.136178		RARβ mRNA	P value
	UDPG 100	2.95	2.74	3.07	2.92	0.0964365		UN vs. UDPG 100	P=0.0002
	UDPG 200	20.25	25.21	23.63	23.03	1.46292		UN vs. UDPG 200	P<0.0001
Sample		Exp1	Exp2	Exp3	Average	SEM
Stat1 mRNA	UN	0.91	1	0.81	0.906667	0.0548736		Stat1 mRNA	P value
	UDPG 100	2.26	2.4	2.38	2.34667	0.0437163		UN vs. UDPG 100	P<0.0001
	UDPG 200	5.44	5.71	5.97	5.70667	0.153007		UN vs. UDPG 200	P<0.0001
Figure 5l
Sample		Exp1	Exp2	Exp3	Average	SEM
Stat1 mRNA	Mock	0.79	1	0.57	0.786667	0.124141		Stat1 mRNA	P value
	RARβ-OE	4.98	4.22	5.29	4.83	0.317857		Mock vs. RARβ-OE	P=0.0003
Sample		Exp1	Exp2	Exp3	Average	SEM
iNOS mRNA	Mock	1	0.67	1.03	0.9	0.115326		iNOS mRNA	P value
	RARβ-OE	4.93	5.92	3.94	4.93	0.571577		Mock vs. RARβ-OE	P=0.0023
Sample		Exp1	Exp2	Exp3	Average	SEM
TNF-α mRNA	Mock	0.94	1	1.33	1.09	0.121244		TNF-α mRNA	P value
	RARβ-OE	3.33	2.34	3.39	3.02	0.340441		Mock vs. RARβ-OE	P=0.0059
Sample		Exp1	Exp2	Exp3	Average	SEM
IL-6 mRNA	Mock	1.05	1	0.81	0.953333	0.0731057		IL-6 mRNA	P value
	RARβ-OE	2.39	2.48	2.1	2.32333	0.114649		Mock vs. RARβ-OE	P=0.0005
Sample		Exp1	Exp2	Exp3	Average	SEM
IL-1β mRNA	Mock	1	0.93	0.56	0.83	0.136504		IL-1β mRNA	P value
	RARβ-OE	1.54	1.29	2.07	1.63333	0.229952		Mock vs. RARβ-OE	P=0.0398
Figure 5n
ELISA
Sample		Exp1	Exp2	Exp3	Average	SEM
TNF-α	Mock	417.155	414.842	419.467	417.155	1.33506		TNF-α	P value
	RARβ-OE	771.329	721.056	681.601	724.662	25.9648		Mock vs. RARβ-OE	P=0.0003
Sample		Exp1	Exp2	Exp3	Average	SEM
IL-6	Mock	409.452	380.825	410.08	400.119	9.64888		IL-6	P value
	RARβ-OE	655.429	698.857	652	668.762	15.08		Mock vs. RARβ-OE	P=0.0001
Figure 5o
Sample		Exp1	Exp2	Exp3	Average	SEM
STAT1 mRNA	siNC	1	1	0.97	0.99	0.01		STAT1 mRNA	P value
	siRARβ#1	0.54	0.78	0.76	0.693333	0.0768838		NC vs. RARβ#1	P=0.0116
	siRARβ#2	0.48	0.58	0.45	0.503333	0.0392994		NC vs. RARβ#2	P=0.0009
Sample		Exp1	Exp2	Exp3	Average	SEM
iNOS mRNA	siNC	1	0.99	0.94	0.976667	0.0185592		iNOS mRNA	P value
	siRARβ#1	0.19	0.18	0.21	0.193333	0.00881917		NC vs. RARβ#1	P<0.0001
	siRARβ#2	0.12	0.11	0.11	0.113333	0.00333333		NC vs. RARβ#2	P<0.0001
Sample		Exp1	Exp2	Exp3	Average	SEM
TNF-α mRNA	siNC	1	1.02	1.02	1.01333	0.00666667		TNF-α mRNA	P value
	siRARβ#1	0.64	0.62	0.62	0.626667	0.00666667		NC vs. RARβ#1	P<0.0001
	siRARβ#2	0.35	0.37	0.37	0.363333	0.00666667		NC vs. RARβ#2	P<0.0001
Sample		Exp1	Exp2	Exp3	Average	SEM
IL-6 mRNA	siNC	1	1	1.06	1.02	0.02		IL-6 mRNA	P value
	siRARβ#1	0.32	0.32	0.35	0.33	0.01		NC vs. RARβ#1	P<0.0001
	siRARβ#2	0.28	0.23	0.2	0.236667	0.0233333		NC vs. RARβ#2	P<0.0001
Sample		Exp1	Exp2	Exp3	Average	SEM
IL-1β mRNA	siNC	1	0.96	1.01	0.99	0.0152753		IL-1β mRNA	P value
	siRARβ#1	0.46	0.44	0.46	0.453333	0.00666667		NC vs. RARβ#1	P<0.0001
	siRARβ#2	0.47	0.48	0.49	0.48	0.0057735		NC vs. RARβ#2	P<0.0001
Figure 5q
ELISA
Sample		Exp1	Exp2	Exp3	Average	SEM
TNF-α	siNC	400.189	444.569	436.921	427.226	13.6977		TNF-α mRNA	P value
	siRARβ#1	190.401	251.774	219.028	220.401	17.7302		NC vs. RARβ#1	P<0.0001
	siRARβ#2	283.708	252.368	255.048	263.708	10.0299		NC vs. RARβ#2	P=0.0004
Sample		Exp1	Exp2	Exp3	Average	SEM
IL-6	siNC	404.772	438.92	410.421	418.038	10.5678		IL-6 mRNA	P value
	siRARβ#1	187.53	203.609	171.45	187.53	9.28365		NC vs. RARβ#1	P<0.0001
	siRARβ#2	265.9	268.749	232.617	255.755	11.5985		NC vs. RARβ#2	P<0.0001
Figure 5t
Chip-PCR
Sample	UN	IFN-γ/LPS	IFN-γ/LPS+GPI	IFN-γ/LPS+6AN
Input%	0.188306	1.11902	0.311424	0.138175
	0.12817	1.27493	0.248839	0.161591
	0.128267	1.27549	0.301438	0.223267
	0.133693	1.33196	0.202347	0.183734
	0.145325	1.2563	0.338031	0.0222197
	0.134657	1.38587	0.342147	0.322956
	0.139156	1.59534	0.254117	0.155132
	0.114678	1.43895	0.292653	0.152812
	0.22905	1.56055	0.281295	0.205952
	0.284189	1.73323	0.402257	0.160561
	0.166941	1.68513	0.446008	0.237583				Chip-PCR	P value
	0.160301	1.72762	0.328927	0.113315				UN vs. IFN-γ/LPS	P< 0.0001
Average	0.162728	1.4487	0.312457	0.173108				IFN-γ/LPS vs. IFN-γ/LPS+GPI	P< 0.0001
SEM	0.0143044	0.0598132	0.0192211	0.021125				IFN-γ/LPS vs. IFN-γ/LPS+6AN	P< 0.0001

## Sheet: Figure 6
Figure 6l
Real-time PCR
Sample		Exp1	Exp2	Exp3	Average	SEM
iNOS mRNA	UN	0.72	0.83	1	0.85	0.0814453
	UDPG	2.1	2.71	2.74	2.51667	0.208513
	SB203580	0.18	0.28	0.22	0.226667	0.0290593
	SB203580+UDPG	0.38	0.44	0.55	0.456667	0.0497773		iNOS mRNA	P value
	SP600125	0.17	0.18	0.22	0.19	0.0152753		UN vs. UDPG	P=0.0017
	SP600125+UDPG	0.26	0.35	0.35	0.32	0.03		UDPG vs. SB203580+UDPG	P=0.0007
	U0126	0.22	0.22	0.17	0.203333	0.0166667		UDPG vs. SP600125+UDPG	P=0.0005
	U0126+UDPG	0.36	0.44	0.37	0.39	0.0251661		UDPG vs. U0126+UDPG	P=0.0005
Sample		Exp1	Exp2	Exp3	Average	SEM
TNF-α mRNA	UN	1	0.97	0.93	0.966667	0.0202759
	UDPG	3.06	3.13	2.99	3.06	0.0404145
	SB203580	1.99	1.99	1.88	1.95333	0.0366667
	SB203580+UDPG	2.02	2.1	1.99	2.03667	0.0328295		TNF-α mRNA	P value
	SP600125	0.48	0.49	0.47	0.48	0.0057735		UN vs. UDPG	P<0.0001
	SP600125+UDPG	0.69	0.73	0.72	0.713333	0.0120185		UDPG vs. SB203580+UDPG	P<0.0001
	U0126	0.89	0.93	0.93	0.916667	0.0133333		UDPG vs. SP600125+UDPG	P<0.0001
	U0126+UDPG	1.35	1.35	1.31	1.33667	0.0133333		UDPG vs. U0126+UDPG	P<0.0001
Sample		Exp1	Exp2	Exp3	Average	SEM
IL-6 mRNA	UN	1	0.9	0.63	0.843333	0.110504
	UDPG	5.86	4.76	5.55	5.39	0.327465
	SB203580	3.23	3.16	2.37	2.92	0.275741
	SB203580+UDPG	3.45	3.56	3.11	3.37333	0.135442		IL-6 mRNA	P value
	SP600125	0.19	0.17	0.19	0.183333	0.00666667		UN vs. UDPG	P=0.0002
	SP600125+UDPG	1.06	1.05	1.13	1.08	0.0251661		UDPG vs. SB203580+UDPG	P=0.0047
	U0126	2.36	1.94	1.96	2.08667	0.136789		UDPG vs. SP600125+UDPG	P=0.0002
	U0126+UDPG	3.27	3.91	4.08	3.75333	0.246599		UDPG vs. U0126+UDPG	P=0.0162
Sample		Exp1	Exp2	Exp3	Average	SEM
IL-1β mRNA	UN	1	0.87	1.27	1.04667	0.117804
	UDPG	5.93	6.33	5.46	5.90667	0.251418
	SB203580	0.82	0.81	0.83	0.82	0.0057735
	SB203580+UDPG	0.81	0.79	0.84	0.813333	0.0145297		IL-1β mRNA	P value
	SP600125	0.05	0.05	0.05	0.05	4.90654e-18		UN vs. UDPG	P<0.0001
	SP600125+UDPG	0.54	0.53	0.55	0.54	0.0057735		UDPG vs. SB203580+UDPG	P<0.0001
	U0126	0.85	0.73	0.8	0.793333	0.034801		UDPG vs. SP600125+UDPG	P<0.0001
	U0126+UDPG	1.86	1.48	1.96	1.76667	0.146211		UDPG vs. U0126+UDPG	P=0.0001

## Sheet: Figure 7
Figure 7a
Sample		Exp1	Exp2	Exp3	Exp4	Exp5	Average	SEM
UDPG	PBS	39.0232	30.2222	42.322	39.0229	31.4902	36.4161	2.35691
	GPI	37.2343	36.3974	35.922	42.333	35.9098	37.5593	1.21749
	6AN	38.4873	40.3723	32.3322	40.8812	33.7382	37.1622	1.74563
	Clod	42.4717	36.3149	48.3207	45.858	46.1658	43.8262	2.09829		UDPG	P value
	LPS	86.1754	82.9479	75.4106	72.3322	69.2538	77.224	3.19087		PBS vs. LPS	P<0.0001
	LPS+GPI	52.4765	45.2423	53.8618	46.1658	47.0893	48.9671	1.75388		LPS vs. LPS+GPI	P<0.0001
	LPS+6AN	40.4708	37.8541	43.0874	41.7021	37.2384	40.0706	1.11483		LPS vs. LPS+6AN	P<0.0001
	LPS+Clod	42.1658	36.8466	45.7088	38.7776	43.3952	41.3788	1.59282		LPS vs. LPS+Clod	P<0.0001
Figure 7b
ELISA
Left：
Sample		Exp1	Exp2	Exp3	Exp4	Exp5	Average	SEM
TNF-α	PBS	122.564	122.164	118.607	122.965	121.275	121.515	0.779119
	GPI	101.138	158.948	135.824	279.3	224.6	179.962	31.9872
	6AN	125.588	116.205	122.609	127.678	104.732	119.362	4.13803
	Clod	140.219	106.467	131.236	107.401	105.533	118.171	7.31267		TNF-α	P value
	LPS	2126.19	2068.69	1809.21	2011.19	1839.18	1970.89	62.7663		PBS vs. LPS	P<0.0001
	LPS+GPI	718.922	660.045	777.799	1053.68	1124.26	866.942	93.2058		LPS vs. LPS+GPI	P<0.0001
	LPS+6AN	282.993	267.651	298.335	331.864	337.556	303.68	13.5952		LPS vs. LPS+6AN	P<0.0001
	LPS+Clod	488.039	476.922	465.805	552.608	595.032	515.681	24.914		LPS vs. LPS+Clod	P<0.0001
Middle：
Sample		Exp1	Exp2	Exp3	Exp4	Exp5	Average	SEM
IL-6	PBS	182.009	194.564	195.53	183.94	205.187	192.246	4.2273
	GPI	136.619	218.708	225.5	179.966	170.549	186.268	16.3452
	6AN	206.153	211.947	209.05	228.365	203.256	211.754	4.39808
	Clod	205.187	197.461	197.461	207.119	212.913	204.028	2.96725		IL-6	P value
	LPS	44847.2	45537.7	45185.2	45716.4	45359	45329.1	149.555		PBS vs. LPS	P<0.0001
	LPS+GPI	28612.9	26015.1	19675.3	20462.3	21249.4	23203	1745.68		LPS vs. LPS+GPI	P<0.0001
	LPS+6AN	19737.7	20515.1	19071.3	20626.2	20404.1	20070.9	293.841		LPS vs. LPS+6AN	P<0.0001
	LPS+Clod	6690.2	5834.1	4546.3	15449.8	15638.1	9631.69	2437.85		LPS vs. LPS+Clod	P<0.0001
Right：
Sample		Exp1	Exp2	Exp3	Exp4	Average	SEM
NO	PBS	28.6129	21.5968	38.7742	33.8387	30.7056	3.67728
	GPI	25.3698	21.9652	19.5207	29.3987	24.0636	2.14497
	6AN	20.3698	31.9715	29.3287	22.0058	25.919	2.80425
	Clod	25.5484	25.7097	36.0323	26.1129	28.3508	2.56323			NO	P value
	LPS	108.613	128.613	139.177	129.177	126.395	6.40477			PBS vs. LPS	P<0.0001
	LPS+GPI	86.1936	66.3548	78.371	72.6129	75.8831	4.22272			LPS vs. LPS+GPI	P<0.0001
	LPS+6AN	76.9512	50.5588	69.4587	58.3694	63.8345	5.84374			LPS vs. LPS+6AN	P<0.0001
	LPS+Clod	58.371	58.7742	45.6512	52.9624	53.9397	3.06408			LPS vs. LPS+Clod	P<0.0001
Figure 7c
Real-time PCR
Sample		Exp1	Exp2	Exp3	Exp4	Exp5	Average	SEM
RARβ mRNA	PBS	1	22.17	0.48	17.82	9.34	10.162	4.36575
	GPI	2.33	2.28	0.03	0.11	8.88	2.726	1.6177
	6AN	12.25	20.602	12.69	18.318	33.3	19.432	3.82078
	Clod	3.85	21.68	6.55	16.96	15.95	12.998	3.35449		RARβ mRNA	P value
	LPS	178.33	199.37	144.96	153	117.77	158.686	14.0284		PBS vs. LPS	P<0.0001
	LPS+GPI	71.36	40.9	96.04	30.33	50.6	57.846	11.7009		LPS vs. LPS+GPI	P<0.0001
	LPS+6AN	75.41	60.2	56.17	32.34	11.55	47.134	11.2627		LPS vs. LPS+6AN	P<0.0001
	LPS+Clod	70.91	35.66	45.75	27.59	62.45	48.472	8.08227		LPS vs. LPS+Clod	P<0.0001
Sample		Exp1	Exp2	Exp3	Exp4	Exp5	Average	SEM
STAT1 mRNA	PBS	1	0.35	0.95	0.36	0.46	0.624	0.144796
	GPI	0.112	0.52	0.129	0.4	0.17	0.2662	0.0819063
	6AN	0.12	0.51	0.32	0.41	0.14	0.3	0.0756968
	Clod	0.1	0.52	0.08	0.64	0.16	0.3	0.116619		STAT1 mRNA	P value
	LPS	2.69	2.43	2.09	2.24	2.29	2.348	0.101311		PBS vs. LPS	P<0.0001
	LPS+GPI	0.18	0.2	0.34	0.16	0.46	0.268	0.0574804		LPS vs. LPS+GPI	P<0.0001
	LPS+6AN	0.52	0.11	0.18	0.13	0.63	0.314	0.108563		LPS vs. LPS+6AN	P<0.0001
	LPS+Clod	0.95	0.48	0.13	0.36	0.83	0.55	0.150964		LPS vs. LPS+Clod	P<0.0001
Sample		Exp1	Exp2	Exp3	Exp4	Exp5	Average	SEM
iNOS mRNA	PBS	1	0.79	0.97	0.68	0.9575	0.8795	0.061889
	GPI	0.4042	0.1074	0.6331	0.3	0.28	0.34494	0.0863742
	6AN	0.08	0.53	0.09	0.52	0.56	0.356	0.110842
	Clod	0.28	0.69	0.26	0.58	0.31	0.424	0.0882383		iNOS mRNA	P value
	LPS	2.18	2.26	1.74	2.82	2.68	2.336	0.192083		PBS vs. LPS	P<0.0001
	LPS+GPI	1.2	0.8	0.68	0.99	1.1	0.954	0.095373		LPS vs. LPS+GPI	P<0.0001
	LPS+6AN	0.77	0.26	0.28	0.83	0.33	0.494	0.125801		LPS vs. LPS+6AN	P<0.0001
	LPS+Clod	0.65	0.99	1.15	0.56	0.79	0.828	0.10837		LPS vs. LPS+Clod	P<0.0001
Figure 7d
Survival (N=10)
	Death Time (day)
Death No.	PBS	GPI	6AN	Clod	LPS	LPS+GPI	LPS+6AN	LPS+Clod
1				16	7.17	17	10.83	12
1					9	20	24.08	16
1					10.3	20	24.83	20
1					12.5		25.17
1					12.5		25.67
1					17.17		29.25
1					18.25		42.75
1					19					Survival (N=10)	P value
1					19.67					LPS vs. LPS+GPI	P=0.0001
1					20					LPS vs. LPS+6AN	P<0.0001
Sum	0	0	0	1	10	3	7	3		LPS vs. LPS+Clod	P=0.0007
Figure 7f
Survival (N=10)
	Death Time (day)
Death No.	Sham	CLP	CLP+GPI	CLP+6AN	CLP+Clod
1		0.67	0.67	0.667	0.6
1		0.83	0.75	0.708	0.85
1		0.875	0.83	1.5	0.9
1		0.875		1.025	1.6
1		1.08		3
1		1.54
1		1.8
1		2.3					Survival (N=10)	P value
1		4					CLP vs. CLP+GPI	P=0.0081
1		6.08					CLP vs. CLP+6AN	P=0.0434
Sum	0	10	3	5	4		CLP vs. CLP+Clod	P=0.0188
Figure 7g
Left: AST
Sample		Exp1	Exp2	Exp3	Exp4	Average	SEM
AST	Sham	22.369	25.9201	23.06	47.996	29.8363	6.10184			AST	P value
	CLP	322.981	231.664	206.45	238.527	249.905	25.3156			Sham vs. CLP	P<0.0001
	CLP+GPI	80.3757	79.8474	110.254	138.527	102.251	14.0251			CLP vs. CLP+GPI	P<0.0001
	CLP+6AN	130.312	93.0089	100.369	90.3641	103.513	9.18015			CLP vs. CLP+6AN	P<0.0001
	CLP+Clod	171.571	104.141	150.595	94.151	130.115	18.4979			CLP vs. CLP+Clod	P=0.0004
Right: ALT
Sample		Exp1	Exp2	Exp3	Exp4	Average	SEM
ALT	Sham	20.1536	19.6258	25.36	17.966	20.7764	1.59738			ALT	P value
	CLP	142.906	188.326	220.571	167.123	179.732	16.4743			Sham vs. CLP	P<0.0001
	CLP+GPI	125.949	58.2459	78.2955	83.7013	86.5479	14.2292			CLP vs. CLP+GPI	P=0.0001
	CLP+6AN	85.5383	66.2939	60.1232	72.0111	70.9916	5.42245			CLP vs. CLP+6AN	P<0.0001
	CLP+Clod	113.091	101.858	117.307	65.4694	99.4315	11.7808			CLP vs. CLP+Clod	P=0.0006
Figure 7h
Left: BUN
Sample		Exp1	Exp2	Exp3	Exp4	Exp5	Average	SEM
BUN	Sham	41.6557	37.8449	40.2344	37.7604	37.931	39.0853	0.792262		BUN	P value
	CLP	269.662	231.52	252.841	222.917	259.489	247.286	8.72609		Sham vs. CLP	P<0.0001
	CLP+GPI	57.8575	50.2917	75.0947	75.7291	58.4196	63.4785	5.07983		CLP vs. CLP+GPI	P<0.0001
	CLP+6AN	50.9203	36.3851	36.3636	39.4064	51.3258	42.8802	3.41093		CLP vs. CLP+6AN	P<0.0001
	CLP+Clod	44.4129	75.4545	75.9415	45.1552	96.4252	67.4779	10.0088		CLP vs. CLP+Clod	P<0.0001
Right: CPK
Sample		Exp1	Exp2	Exp3	Exp4	Average	SEM
CPK	Sham	104	61	92	106	90.75	10.3873			CPK	P value
	CLP	336	360	266	386	337	25.7747			Sham vs. CLP	P<0.0001
	CLP+GPI	137	122	130	147	134	5.30723			CLP vs. CLP+GPI	P<0.0001
	CLP+6AN	136	155	121	107	129.75	10.2906			CLP vs. CLP+6AN	P<0.0001
	CLP+Clod	176	112	92	109	122.25	18.4498			CLP vs. CLP+Clod	P<0.0001
Figure 7i
ELISA
Left: TNF-α
Sample		Exp1	Exp2	Exp3	Exp4	Exp5	Exp6	Average	SEM
TNF-α	Sham	21.2654	10.3602	52.687	36.548	40.287	36.984	33.0219	6.10846		TNF-α	P value
	CLP	1218.7	1352.11	1393.91	1178.68	1310.31	1258.72	1285.41	33.3638		Sham vs. CLP	P<0.0001
	CLP+GPI	237.715	157.546	186.131	250.167	243.941	173.68	208.197	16.4867		CLP vs. CLP+GPI	P<0.0001
	CLP+6AN	151.446	267.954	152.335	251.946	150.556	283.963	209.7	26.379		CLP vs. CLP+6AN	P<0.0001
	CLP+Clod	40.1476	86.3953	195.025	291.078	223.485	209.255	174.231	38.049		CLP vs. CLP+Clod	P<0.0001
Right: IL-6
Sample		Exp1	Exp2	Exp3	Exp4	Exp5	Exp6	Average	SEM
IL-6	Sham	51.125	38.54	24.17	30.581	29.657	19.687	32.2933	4.57691		IL-6	P value
	CLP	8745.38	9425.27	8374.54	8146.62	8559.96	8785.95	8672.95	179.15		Sham vs. CLP	P<0.0001
	CLP+GPI	1032.9	1428.6	1003.93	1018.42	996.206	957.576	1072.94	71.8866		CLP vs. CLP+GPI	P<0.0001
	CLP+6AN	170.49	745.111	148.278	687.166	192.702	803.056	457.8	129.484		CLP vs. CLP+6AN	P<0.0001
	CLP+Clod	80.899	173.611	95.8681	89.297	93.16	96.0573	104.815	13.9502		CLP vs. CLP+Clod	P<0.0001
Figure 7j
Left: RARβ mRNA
Sample		Exp1	Exp2	Exp3	Exp4	Exp5	Average	SEM
RARβ mRNA	Sham	1	0.48	1.87	3.98	4.22	2.31	0.764709			RARβ mRNA	P value
	CLP	15720.1	15107.3	14107.4	17558.2	11914	14881.4	930.711			Sham vs. CLP	P<0.0001
	CLP+GPI	1547.09	3045.68	1926.82	1651.44	3328.89	2299.98	370.231			CLP vs. CLP+GPI	P<0.0001
	CLP+6AN	1044.54	2994.69	1021.57	988.34	1549.07	1519.64	382.93			CLP vs. CLP+6AN	P<0.0001
	CLP+Clod	1760.42	1281.17	1178.39	2188.39	1315.4	1544.75	189.352			CLP vs. CLP+Clod	P<0.0001
Middle: STAT1 mRNA
Sample		Exp1	Exp2	Exp3	Exp4	Exp5	Average	SEM
STAT1 mRNA	Sham	1.05	1	0.52	0.3	0.66	0.706	0.142534			STAT1 mRNA	P value
	CLP	2.85	3.01	3.16	3.14	3.65	3.162	0.133993			Sham vs. CLP	P<0.0001
	CLP+GPI	0.46	0.5	0.53	0.15	0.13	0.354	0.0881249			CLP vs. CLP+GPI	P<0.0001
	CLP+6AN	0.27	0.28	0.29	0.33	0.24	0.282	0.0146287			CLP vs. CLP+6AN	P<0.0001
	CLP+Clod	0.2	0.36	0.37	0.36	0.14	0.286	0.0483322			CLP vs. CLP+Clod	P<0.0001
Right: iNOS mRNA
Sample		Exp1	Exp2	Exp3	Exp4	Exp5	Average	SEM
iNOS mRNA	Sham	1	0.97	0.72	0.84	0.96	0.898	0.052192			iNOS mRNA	P value
	CLP	108.46	111.43	128.46	96.89	100.31	109.11	5.50906			Sham vs. CLP	P<0.0001
	CLP+GPI	16.31	18.83	5.84	20.02	12.88	14.776	2.54691			CLP vs. CLP+GPI	P<0.0001
	CLP+6AN	17.64	19.99	21.76	22.87	20.96	20.644	0.887472			CLP vs. CLP+6AN	P<0.0001
	CLP+Clod	24.7	20.2	15.23	10.09	28.95	19.834	3.33958			CLP vs. CLP+Clod	P<0.0001
Figure 7k
Survival (N=8)
	Death Time (day)
Death No.	WT	P2Y14(+/-)	P2Y14(-/-)
1	13.16	9	14.17
1	13.83	12.83	15.83
1	14.33	14.08	20.33
1	14.75	14.75
1	15.25	15.16
1	19	16.66
1	20.16	19.41
1	20.83	20.58
Sum	8	8	3
Survival (N=8)	P value
WT vs. P2Y14(-/-)	P=0.0065
P2Y14(+/-) vs. P2Y14(-/-)	P=0.0055
Figure 7l
Survival (N=8)
	Death Time (day)
Death No.	WT	P2Y14(+/-)	P2Y14(-/-)
1	0.75	0.875	7.917
1	1.042	1.917
1	2.916	3.042
1	3.125	4.167
1	3.125	5.042
1	4.042	6.542
1	5.417	6.958
1	6.25	6.958
Sum	8	8	1
Survival (N=8)	P value
WT vs. P2Y14(-/-)	P<0.0001
P2Y14(+/-) vs. P2Y14(-/-)	P<0.0001
Figure 7m
Left:
Sample		Exp1	Exp2	Exp3	Average	SEM
RARβ mRNA	WT-UN	0.00836002	0.00712546	0.00748274	0.00765608	0.000366774
	WT-IFN-γ/LPS	0.0259804	0.0308207	0.0324214	0.0297408	0.00193614
	P2Y14(-/-)	0.00127579	0.00132682	0.0013188	0.00130714	1.58416e-05		RARβ mRNA	P value
	P2Y14(-/-)-IFN-γ/LPS	0.00289224	0.00324794	0.0036846	0.00327493	0.000229133		WT-IFN-γ/LPS VS. P2Y14(-/-)-IFN-γ/LPS	P<0.0001
Sample		Exp1	Exp2	Exp3	Average	SEM
STAT1 mRNA	WT-UN	0.000813	0.000646	0.000717	0.000725333	4.83885e-05
	WT-IFN-γ/LPS	0.078813	0.082605	0.070838	0.0774187	0.00346765
	P2Y14(-/-)	0.001774	0.00175	0.001931	0.00181833	5.67578e-05		STAT1 mRNA	P value
	P2Y14(-/-)-IFN-γ/LPS	0.00198	0.001821	0.002025	0.001942	6.18789e-05		WT-IFN-γ/LPS VS. P2Y14(-/-)-IFN-γ/LPS	P<0.0001
Right:
Sample		Exp1	Exp2	Exp3	Average	SEM
iNOS mRNA	WT-UN	3.8e-05	2.8e-05	4.2e-05	3.6e-05	4.16333e-06
	WT-IFN-γ/LPS	0.402966	0.405017	0.358541	0.388841	0.0151617
	P2Y14(-/-)	0.000904	0.000898	0.000995	0.000932333	3.13812e-05		iNOS mRNA	P value
	P2Y14(-/-)-IFN-γ/LPS	0.049119	0.047996	0.048091	0.048402	0.000359547		WT-IFN-γ/LPS VS. P2Y14(-/-)-IFN-γ/LPS	P<0.0001
Sample		Exp1	Exp2	Exp3	Average	SEM
TNF-α mRNA	WT-UN	0.009059	0.009074	0.0094	0.00917767	0.000111251
	WT-IFN-γ/LPS	0.19972	0.175071	0.200258	0.191683	0.00830745
	P2Y14(-/-)	0.012696	0.013557	0.013656	0.013303	0.000304843		TNF-α mRNA	P value
	P2Y14(-/-)-IFN-γ/LPS	0.042322	0.040513	0.041767	0.041534	0.00053505		WT-IFN-γ/LPS VS. P2Y14(-/-)-IFN-γ/LPS	P<0.0001
Sample		Exp1	Exp2	Exp3	Average	SEM
IL-6 mRNA	WT-UN	6.3e-05	3.6e-05	7.2e-05	5.7e-05	1.08167e-05
	WT-IFN-γ/LPS	0.13357	0.132142	0.131593	0.132435	0.000589214
	P2Y14(-/-)	4.5e-05	5.7e-05	5.4e-05	5.2e-05	3.60555e-06		IL-6 mRNA	P value
	P2Y14(-/-)-IFN-γ/LPS	0.061013	0.065027	0.062216	0.062752	0.00118933		WT-IFN-γ/LPS VS. P2Y14(-/-)-IFN-γ/LPS	P<0.0001
Sample		Exp1	Exp2	Exp3	Average	SEM
IL-1β mRNA	WT-UN	0.003677	0.004034	0.004067	0.003926	0.000124864
	WT-IFN-γ/LPS	0.996976	1.02355	0.880733	0.967086	0.0438526
	P2Y14(-/-)	0.010264	0.010519	0.01031	0.0103643	7.84651e-05		IL-1β mRNA	P value
	P2Y14(-/-)-IFN-γ/LPS	0.401242	0.406954	0.393422	0.400539	0.00392212		WT-IFN-γ/LPS VS. P2Y14(-/-)-IFN-γ/LPS	P<0.0001
Figure 7o
ELISA
Sample		Exp1	Exp2	Exp3	Average	SEM
TNF-α	WT-UN	7.52781	6.99418	8.59507	7.70569	0.470616
	WT-IFN-γ/LPS	470.45	474.363	511.095	485.303	12.9454
	P2Y14(-/-)	7.61675	6.46055	5.03755	6.37162	0.745878		TNF-α	P value
	P2Y14(-/-)-IFN-γ/LPS	243.635	240.3	206.97	230.302	11.7054		WT-IFN-γ/LPS VS. P2Y14(-/-)-IFN-γ/LPS	P<0.0001
Sample		Exp1	Exp2	Exp3	Average	SEM
IL-6	WT-UN	9.15222	9.73167	8.57278	9.15222	0.334546
	WT-IFN-γ/LPS	583.909	520.78	554.923	553.204	18.2442
	P2Y14(-/-)	4.80635	3.64745	4.03375	4.16252	0.340685		IL-6	P value
	P2Y14(-/-)-IFN-γ/LPS	428.822	411.535	320.179	386.846	33.7048		WT-IFN-γ/LPS VS. P2Y14(-/-)-IFN-γ/LPS	P=0.0008

## Sheet: Figure 8
Figure 8a
Real-time PCR THP-1 cells
Sample		Exp1	Exp2	Exp3	Average	SEM
iNOS mRNA	UN	0.92	1	1	0.973333	0.0266667		iNOS mRNA	P value
	IFN-γ/LPS	5.26	5.32	4.42	5	0.290517		IFN-γ/LPS vs. UN	P<0.0001
	IL-4	1.33	1.39	1.12	1.28	0.0818535		IFN-γ/LPS vs. IL-4	P<0.0001
Sample		Exp1	Exp2	Exp3	Average	SEM
TNF-α mRNA	UN	1	1.01	0.97	0.993333	0.0120185		TNF-α mRNA	P value
	IFN-γ/LPS	8.68	8.64	8.75	8.69	0.0321455		IFN-γ/LPS vs. UN	P<0.0001
	IL-4	0.44	0.41	0.4	0.416667	0.0120185		IFN-γ/LPS vs. IL-4	P<0.0001
Sample		Exp1	Exp2	Exp3	Average	SEM
IL-6 mRNA	UN	0.99	1	0.9	0.963333	0.031798		IL-6 mRNA	P value
	IFN-γ/LPS	666.64	618.43	578.66	621.243	25.4366		IFN-γ/LPS vs. UN	P<0.0001
	IL-4	0.76	0.68	0.78	0.74	0.0305505		IFN-γ/LPS vs. IL-4	P<0.0001
Sample		Exp1	Exp2	Exp3	Average	SEM
IL-1β mRNA	UN	1	1.01	1.04	1.01667	0.0120185		IL-1β mRNA	P value
	IFN-γ/LPS	3.22	3.35	3.47	3.34667	0.072188		IFN-γ/LPS vs. UN	P<0.0001
	IL-4	0.38	0.38	0.41	0.39	0.01		IFN-γ/LPS vs. IL-4	P<0.0001
Figure 8b
Real-time PCR THP-1 cells
Left: GPI treated
Sample		Exp1	Exp2	Exp3	Average	SEM
iNOS mRNA	UN	1	0.88	0.85	0.91	0.0458258		iNOS mRNA	P value
	GPI 20 μM	0.53	0.47	0.5	0.5	0.0173205		UN vs. GPI 20	P=0.0001
	GPI 50 μM	0.34	0.37	0.31	0.34	0.0173205		UN vs. GPI 50	P<0.0001
Sample		Exp1	Exp2	Exp3	Average	SEM
TNF-α mRNA	UN	1	0.97	0.92	0.963333	0.0233333		TNF-α mRNA	P value
	GPI 20 μM	0.65	0.63	0.59	0.623333	0.0176383		UN vs. GPI 20	P=0.0011
	GPI 50 μM	0.45	0.46	0.29	0.4	0.0550757		UN vs. GPI 50	P<0.0001
Sample		Exp1	Exp2	Exp3	Average	SEM
IL-6 mRNA	UN	1	1.35	0.95	1.1	0.125831		IL-6 mRNA	P value
	GPI 20 μM	0.41	0.28	0.33	0.34	0.0378594		UN vs. GPI 20	P=0.0015
	GPI 50 μM	0.18	0.3	0.42	0.3	0.069282		UN vs. GPI 50	P=0.0012
Sample		Exp1	Exp2	Exp3	Average	SEM
IL-1β mRNA	UN	1	0.95	1	0.983333	0.0166667		IL-1β mRNA	P value
	GPI 20 μM	0.61	0.51	0.55	0.556667	0.0290593		UN vs. GPI 20	P<0.0001
	GPI 50 μM	0.26	0.24	0.33	0.276667	0.0272845		UN vs. GPI 50	P<0.0001
Right: 6AN treated
Sample		Exp1	Exp2	Exp3	Average	SEM
iNOS mRNA	UN	1	1.21	1	1.07	0.07		iNOS mRNA	P value
	6AN 20 μM	0.32	0.3	0.27	0.296667	0.0145297		UN vs. 6AN 20	P<0.0001
	6AN 50 μM	0.19	0.12	0.1	0.136667	0.0272845		UN vs. 6AN 50	P<0.0001
Sample		Exp1	Exp2	Exp3	Average	SEM
TNF-α mRNA	UN	1	0.94	1.14	1.02667	0.0592546		TNF-α mRNA	P value
	6AN 20 μM	0.57	0.55	0.5	0.54	0.0208167		UN vs. 6AN 20	P=0.0002
	6AN 50 μM	0.33	0.32	0.27	0.306667	0.0185592		UN vs. 6AN 50	P<0.0001
Sample		Exp1	Exp2	Exp3	Average	SEM
IL-6 mRNA	UN	1	0.96	1	0.986667	0.0133333		IL-6 mRNA	P value
	6AN 20 μM	0.35	0.13	0.53	0.336667	0.115662		UN vs. 6AN 20	P=0.0021
	6AN 50 μM	0.23	0.06	0.29	0.193333	0.0688799		UN vs. 6AN 50	P=0.0007
Sample		Exp1	Exp2	Exp3	Average	SEM
IL-1β mRNA	UN	1	1.02	0.96	0.993333	0.0176383		IL-1β mRNA	P value
	6AN 20 μM	0.22	0.21	0.23	0.22	0.0057735		UN vs. 6AN 20	P<0.0001
	6AN 50 μM	0.13	0.13	0.15	0.136667	0.00666667		UN vs. 6AN 50	P<0.0001
Figure 8c
THP-1 UDPG
Sample		Exp1	Exp2	Exp3	Average	SEM
UDPG	UN	69.0999	69.5616	72.3322	70.3312	1.00932		UDPG	P value
	GPI 20 μM	28.9364	21.856	26.7767	25.8564	2.09507		UN vs. GPI 20	P<0.0001
	GPI 50 μM	10.6954	18.6189	16.1562	15.1568	2.34127		UN vs. GPI 50	P<0.0001
	6AN 20 μM	29.6964	31.6973	32.9287	31.4408	0.941865		UN vs. 6AN 20	P<0.0001
	6AN 50 μM	5.69636	8.00324	6.38948	6.69636	0.683387		UN vs. 6AN 50	P<0.0001
Figure 8d
Real-time PCR THP-1 cells
Left: RARβ mRNA
Sample		Exp1	Exp2	Exp3	Average	SEM
RARβ mRNA	UN	1	0.85	0.69	0.846667	0.0895048		RARβ mRNA	P value
	GPI 20 μM	0.59	0.43	0.52	0.513333	0.0463081		UN vs. GPI 20	P=0.0109
	GPI 50 μM	0.12	0.3	0.27	0.23	0.0556776		UN vs. GPI 50	P=0.0001
	6AN 20 μM	0.56	0.49	0.46	0.503333	0.0296273		UN vs. 6AN 20	P=0.0090
	6AN50 μM	0.14	0.24	0.35	0.243333	0.0606447		UN vs. 6AN 50	P=0.0001
Right: STAT1 mRNA
Sample		Exp1	Exp2	Exp3	Average	SEM
STAT1 mRNA	UN	1	0.79	1.01	0.933333	0.0717248		STAT1 mRNA	P value
	GPI 20 μM	0.18	0.16	0.16	0.166667	0.00666667		UN vs. GPI 20	P<0.0001
	GPI 50 μM	0.11	0.09	0.11	0.103333	0.00666667		UN vs. GPI 50	P<0.0001
	6AN 20 μM	0.35	0.44	0.22	0.336667	0.0638575		UN vs. 6AN 20	P<0.0001
	6AN50 μM	0.19	0.1	0.09	0.126667	0.031798		UN vs. 6AN 50	P<0.0001
Figure 8f
Real-time PCR THP-1 cells
Sample		Exp1	Exp2	Exp3	Average	SEM
RARβ mRNA	UN	1	0.75	1	0.916667	0.0833333		RARβ mRNA	P value
	UDPG	5.52	6.25	4.8	5.52333	0.418582		UN vs. UDPG	P=0.0004
Sample		Exp1	Exp2	Exp3	Average	SEM
STAT1 mRNA	UN	1	0.97	0.98	0.983333	0.00881917		STAT1 mRNA	P value
	UDPG	3.05	3.87	3.78	3.56667	0.259636		UN vs. UDPG	P=0.0006
Sample		Exp1	Exp2	Exp3	Average	SEM
iNOS mRNA	UN	1	1.23	0.9	1.04333	0.0976957		iNOS mRNA	P value
	UDPG	6.16	5.54	6.61	6.10333	0.310179		UN vs. UDPG	P<0.0001
Sample		Exp1	Exp2	Exp3	Average	SEM
TNF-α mRNA	UN	1	1.03	1.07	1.03333	0.0202759		TNF-α mRNA	P value
	UDPG	4.42	4.03	3.46	3.97	0.278747		UN vs. UDPG	P=0.0005
Sample		Exp1	Exp2	Exp3	Average	SEM
IL-6 mRNA	UN	1	1	1.03	1.01	0.01		IL-6 mRNA	P value
	UDPG	3.72	3.16	2.69	3.19	0.297714		UN vs. UDPG	P=0.0019
Sample		Exp1	Exp2	Exp3	Average	SEM
IL-1β mRNA	UN	1	1.02	0.94	0.986667	0.024037		IL-1β mRNA	P value
	UDPG	4.12	5.06	4.39	4.52333	0.279424		UN vs. UDPG	P=0.0002
Figure 8h
Real-time PCR THP-1 cells
Sample		Exp1	Exp2	Exp3	Average	SEM
STAT1 mRNA	siNC	1	0.97	0.89	0.953333	0.0328295		STAT1 mRNA	P value
	siP2Y14#1	0.45	0.56	0.44	0.483333	0.0384419		NC vs. P2Y14#1	P<0.0001
	siP2Y14#2	0.55	0.35	0.45	0.45	0.057735		NC vs. P2Y14#2	P<0.0001
	siRARβ#1	0.58	0.54	0.44	0.52	0.0416333		NC vs. RARβ#1	P<0.0001
	siRARβ#2	0.53	0.55	0.52	0.533333	0.00881917		NC vs. RARβ#2	P<0.0001
Figure 8i
Real-time PCR THP-1 cells
Left:
Sample		Exp1	Exp2	Exp3	Average	SEM
iNOS mRNA	siNC	1	1	0.88	0.96	0.04		iNOS mRNA	P value
	siP2Y14#1	0.14	0.15	0.1	0.13	0.0152753		NC vs. P2Y14#1	P<0.0001
	siP2Y14#2	0.22	0.04	0.07	0.11	0.0556776		NC vs. P2Y14#2	P<0.0001
Sample		Exp1	Exp2	Exp3	Average	SEM
TNF-α mRNA	siNC	1	1	1.07	1.02333	0.0233333		TNF-α mRNA	P value
	siP2Y14#1	0.58	0.59	0.54	0.57	0.0152753		NC vs. P2Y14#1	P<0.0001
	siP2Y14#2	0.71	0.76	0.73	0.733333	0.0145297		NC vs. P2Y14#2	P<0.0001
Sample		Exp1	Exp2	Exp3	Average	SEM
IL-6 mRNA	siNC	1	0.9	0.92	0.94	0.0305505		IL-6 mRNA	P value
	siP2Y14#1	0.17	0.14	0.24	0.183333	0.0296273		NC vs. P2Y14#1	P<0.0001
	siP2Y14#2	0.25	0.25	0.19	0.23	0.02		NC vs. P2Y14#2	P<0.0001
Sample		Exp1	Exp2	Exp3	Average	SEM
IL-1β mRNA	siNC	1	0.99	0.97	0.986667	0.00881917		IL-1β mRNA	P value
	siP2Y14#1	0.46	0.49	0.45	0.466667	0.0120185		NC vs. P2Y14#1	P<0.0001
	siP2Y14#2	0.41	0.42	0.43	0.42	0.0057735		NC vs. P2Y14#2	P<0.0001
Right:
Sample		Exp1	Exp2	Exp3	Average	SEM
iNOS mRNA	siNC	1	1	0.88	0.96	0.04		iNOS mRNA	P value
	siRARβ#1	0.08	0.14	0.19	0.136667	0.031798		NC vs. RARβ#1	P<0.0001
	siRARβ#2	0.29	0.15	0.16	0.2	0.0450925		NC vs. RARβ#2	P<0.0001
Sample		Exp1	Exp2	Exp3	Average	SEM
TNF-α mRNA	siNC	1	1	1.07	1.02333	0.0233333		TNF-α mRNA	P value
	siRARβ#1	0.55	0.45	0.52	0.506667	0.0296273		NC vs. RARβ#1	P<0.0001
	siRARβ#2	0.6	0.52	0.53	0.55	0.0251661		NC vs. RARβ#2	P<0.0001
Sample		Exp1	Exp2	Exp3	Average	SEM
IL-6 mRNA	siNC	1	0.9	0.92	0.94	0.0305505		IL-6 mRNA	P value
	siRARβ#1	0.4	0.37	0.33	0.366667	0.0202759		NC vs. RARβ#1	P<0.0001
	siRARβ#2	0.38	0.28	0.34	0.333333	0.0290593		NC vs. RARβ#2	P<0.0001
Sample		Exp1	Exp2	Exp3	Average	SEM
IL-1β mRNA	siNC	1	0.99	0.97	0.986667	0.00881917		IL-1β mRNA	P value
	siRARβ#1	0.58	0.54	0.53	0.55	0.0152753		NC vs. RARβ#1	P<0.0001
	siRARβ#2	0.53	0.54	0.52	0.53	0.0057735		NC vs. RARβ#2	P<0.0001
Figure 8j				Figure 8k								Figure 8l
Glycogen				Left: Gys1 mRNA				Right: Pygl mRNA				RARβ mRNA				STAT1 mRNA
HC	SIRS	Sepsis		HC	SIRS	Sepsis		HC	SIRS	Sepsis		HC	SIRS	Sepsis		HC	SIRS	Sepsis
N=30	N=28	N=25		N=30	N=28	N=25		N=30	N=28	N=25		N=30	N=28	N=25		N=30	N=28	N=25
26.7887	64.0037	72.7541		0.00159926	0.00440326	0.00349204		0.00395595	0.0128676	0.015002		6e-05	3e-05	0.00028		0.00286951	0.00142504	0.00517835
34.7542	49.7821	117.934		0.00249542	0.0048664	0.00420704		0.00355837	0.0189532	0.0138454		0.00027	0.00017	0.000351		0.0012366	0.00321416	0.0276163
24.0955	57.7672	55.6599		0.00429191	0.00389687	0.00528816		0.00400786	0.0175579	0.020124		0.00012	0.00022	0.00013		0.00249009	0.00243183	0.0198091
27.0609	54.064	126.197		0.00402757	0.00139688	0.00247837		0.00637294	0.0135506	0.0136677		7e-05	0.000876	0.00018		0.00154989	0.00102799	0.028223
34.3185	31.2458	96.1379		0.00274423	0.00202422	0.00541718		0.0066898	0.0209673	0.0324748		0.0001469	0.00018	0.00042		0.00208367	0.00155124	0.0160671
26.9282	41.9953	50.4541		0.00226505	0.00289016	0.00180908		0.00498245	0.0358049	0.0191051		0.000122	0.00182	0.00065		0.00032498	0.00907299	0.0318739
22.7944	38.0569	53.6234		0.00143851	0.00256831	0.00171123		0.0043238	0.0233951	0.0521523		0.00028	2e-05	0.00031		0.00028642	0.0320645	0.0294237
28.3072	43.5939	137.829		0.00119355	0.00410367	0.00274471		0.00860735	0.00256201	0.00770214		8e-05	0.00023	0.00047		0.00047954	0.00026879	0.044746
25.8542	43.157	62.9669		0.00129622	0.00451637	0.0057798		0.0082846	0.0224113	0.0125889		0.0002	7e-05	0.00029		0.0017204	0.00129021	0.008404
26.8686	26.2781	58.5091		0.00069664	0.00032019	0.0027999		0.00661979	0.00634135	0.0173344		3e-05	7e-05	0.00041		0.0117999	0.00413927	0.0147959
24.8215	24.8196	44.2946		0.00160463	0.00255432	0.00291133		0.00418601	0.0146333	0.0222595		9e-05	2e-05	0.000137		0.00034319	0.00278873	0.0135091
39.1627	38.9207	62.061		0.00094658	0.00274598	0.00269113		0.0116039	0.0172759	0.00801856		3e-05	1e-05	0.000101248		0.00205025	0.00455666	0.0158972
24.8823	28.6319	64.9066		0.00234117	0.00310239	0.0018156		0.0076125	0.0113781	0.0108373		7e-05	5e-05	0.000786099		0.00632929	0.00557143	0.0216104
27.5322	94.516	139.152		0.00168504	0.0022322	0.00499138		0.00634247	0.0108218	0.0192638		0.0003	9e-05	0.000460838		0.00129031	0.00477785	0.0138423
20.6675	22.9607	25.6957		0.0020558	0.00194054	0.00341839		0.0109197	0.01435	0.0491491		0.0002	3e-05	0.000555006		0.00465487	0.00286175	0.015917
25.0435	29.5708	68.7142		0.0012553	0.00245869	0.00245896		0.0159668	0.0118776	0.0412426		8e-05	4e-05	0.00198784		0.00467638	0.0196238	0.0152102
32.6778	42.4122	63.3158		0.00247302	0.00309327	0.00308354		0.00896115	0.0213008	0.00979984		9e-05	2e-05	0.00181697		0.00201187	0.00410218	0.0129866
27.1575	48.4784	20.2626		0.00350915	0.00385889	0.00327086		0.00761593	0.0197935	0.0444128		3e-05	4e-05	0.00318246		0.00702711	0.00419896	0.0131865
14.7229	38.2463	83.2655		0.00209989	0.00494902	0.00496948		0.00656031	0.0162591	0.0318097		3.454e-05	3e-05	0.000320674		0.00333746	0.0051958	0.0132411
19.9656	50.8964	46.1534		0.00309556	0.00375846	0.00591701		0.0136705	0.0144397	0.0222386		9e-05	6e-05	0.000912378		0.00296432	0.0193046	0.0162113
15.354	45.6217	27.3099		0.00255037	0.0040133	0.00330609		0.00722734	0.0173635	0.0291657		0.00035	0.0001	0.00097041		0.00135582	0.00689947	0.0209327
14.1476	22.466	38.3211		0.00235495	0.00204339	0.00282905		0.00201544	0.0164917	0.0498617		7e-05	0.00028	0.00120127		0.00210934	0.00727654	0.00845762
12.598	13.1813	38.3211		0.00199102	0.00173469	0.00288659		0.00218439	0.0110845	0.0178631		0.00021	0.00025	0.00109314		0.00394519	0.00259489	0.0114843
7.82729	55.4982	10.3617		0.00199517	0.00535425	0.0067595		0.00174513	0.0422819	0.0375474		0.0001	0.00032	0.00124259		0.00751425	0.00691957	0.0153474
23.3558	58.5328	42.2552		0.00174466	0.00279311	0.00655323		0.00160858	0.0265704	0.0171424		0.0001	0.00086	0.000263992		0.00612491	0.00307132	0.0176325
23.4305	15.6078			0.00223372	0.00246546			0.0021201	0.0215092			4e-05	0.00061			0.00452011	0.0100027
26.5467	42.2552			0.00177225	0.0016433			0.00186556	0.023903			0.00039	0.0004454			0.00107707	0.0177182
21.3173	18.2475			0.00185549	0.00107438			0.00162816	0.00363431			0.0001	0.00122			0.0120639	0.00877559
18.3186				0.00351099				0.00747953				0.0001				0.00282425
17.4819				0.00373213				0.00369707				3e-05				0.00074541
Figure 8m
UDPG
Sample		Exp1	Exp2	Exp3	Average	SEM
UDPG Patient 1	UN	8.53	7.49	8.7	8.24	0.378197		Patient 1	P value
	GPI	0.79	1.21	0.55	0.85	0.192873		UN vs. GPI	P<0.0001
	6AN	1.44	1.73	2.51	1.89333	0.319496		UN vs. 6AN	P<0.0001
Sample		Exp1	Exp2	Exp3	Average	SEM
UDPG Patient 2	UN	6.93	7.43	7.55	7.30333	0.189854		Patient 2	P value
	GPI	0.55	0.74	0.43	0.573333	0.0902466		UN vs. GPI	P<0.0001
	6AN	2.94	3.12	2.05	2.70333	0.330774		UN vs. 6AN	P<0.0001
Figure 8n
Real-time PCR
Patient 1
Sample		Exp1	Exp2	Exp3	Average	SEM
iNOS mRNA Patient 1	UN	1.079	1.163	1	1.08067	0.0470614		iNOS mRNA	P value
	GPI	0.26	0.37	0.43	0.353333	0.0497773		UN vs. GPI	P<0.0001
	6AN	0.48	0.43	0.55	0.486667	0.034801		UN vs. 6AN	P=0.0002
Sample		Exp1	Exp2	Exp3	Average	SEM
TNF-α mRNA Patient 1	UN	1	0.88	1.12	1	0.069282		TNF-α mRNA	P value
	GPI	0.38	0.43	0.48	0.43	0.0288675		UN vs. GPI	P=0.0002
	6AN	0.6	0.56	0.62	0.593333	0.0176383		UN vs. 6AN	P=0.0013
Sample		Exp1	Exp2	Exp3	Average	SEM
IL-6 mRNA Patient 1	UN	0.998	1.12	0.975	1.031	0.0449926		IL-6 mRNA	P value
	GPI	0.536	0.528	0.34	0.468	0.0640417		UN vs. GPI	P=0.0004
	6AN	0.421	0.444	0.55	0.471667	0.0397254		UN vs. 6AN	P=0.0005
Sample		Exp1	Exp2	Exp3	Average	SEM
IL-1β mRNA Patient 1	UN	0.995	0.956	0.908	0.953	0.0251595		IL-1β mRNA	P value
	GPI	0.508	0.568	0.47	0.515333	0.0285268		UN vs. GPI	P=0.0004
	6AN	0.26	0.42	0.25	0.31	0.0550757		UN vs. 6AN	P<0.0001
Sample		Exp1	Exp2	Exp3	Average	SEM
RARβ mRNA Patient 1	UN	0.996	0.855	1.03	0.960333	0.0535734		RARβ mRNA	P value
	GPI	0.11	0.048	0.13	0.096	0.0246847		UN vs. GPI	P<0.0001
	6AN	0.189	0.173	0.223	0.195	0.0147422		UN vs. 6AN	P<0.0001
Sample		Exp1	Exp2	Exp3	Average	SEM
STAT1 mRNA Patient 1	UN	0.997	1.066	1.039	1.034	0.0200749		STAT1 mRNA	P value
	GPI	0.45	0.41	0.33	0.396667	0.0352767		UN vs. GPI	P<0.0001
	6AN	0.25	0.174	0.197	0.207	0.0225019		UN vs. 6AN	P<0.0001
Patient 2
Sample		Exp1	Exp2	Exp3	Average	SEM
iNOS mRNA Patient 2	UN	1	0.998	0.708	0.902	0.0970017		iNOS mRNA	P value
	GPI	0.289	0.144	0.175	0.202667	0.0440845		UN vs. GPI	P=0.0004
	6AN	0.516	0.554	0.491	0.520333	0.0183151		UN vs. 6AN	P=0.0099
Sample		Exp1	Exp2	Exp3	Average	SEM
TNF-α mRNA Patient 2	UN	1	0.995	0.969	0.988	0.00960902		TNF-α mRNA	P value
	GPI	0.225	0.227	0.143	0.198333	0.0276727		UN vs. GPI	P<0.0001
	6AN	0.354	0.367	0.257	0.326	0.0347035		UN vs. 6AN	P<0.0001
Sample		Exp1	Exp2	Exp3	Average	SEM
IL-6 mRNA Patient 2	UN	1.041	1	0.989	1.01	0.0158219		IL-6 mRNA	P value
	GPI	0.237	0.136	0.337	0.236667	0.0580239		UN vs. GPI	P<0.0001
	6AN	0.331	0.28	0.36	0.323667	0.0233833		UN vs. 6AN	P<0.0001
Sample		Exp1	Exp2	Exp3	Average	SEM
IL-1β mRNA Patient 2	UN	1	0.985	0.926	0.970333	0.0225856		IL-1β mRNA	P value
	GPI	0.391	0.287	0.454	0.377333	0.0486906		UN vs. GPI	P<0.0001
	6AN	0.246	0.261	0.351	0.286	0.0327872		UN vs. 6AN	P<0.0001
Sample		Exp1	Exp2	Exp3	Average	SEM
RARβ mRNA Patient 2	UN	1	0.713	0.994	0.902333	0.0946825		RARβ mRNA	P value
	GPI	0.216	0.249	0.154	0.206333	0.0278468		UN vs. GPI	P=0.0004
	6AN	0.302	0.417	0.353	0.357333	0.0332683		UN vs. 6AN	P=0.0014
Sample		Exp1	Exp2	Exp3	Average	SEM
STAT1 mRNA Patient 2	UN	0.964	1	0.946	0.97	0.0158745		STAT1 mRNA	P value
	GPI	0.37	0.47	0.514	0.451333	0.0426041		UN vs. GPI	P<0.0001
	6AN	0.511	0.53	0.514	0.518333	0.00589727		UN vs. 6AN	P<0.0001

## Sheet: Figure S1
Figure S1a
Glycogen THP-1
Sample		Exp1	Exp2	Exp3	Average	SEM
Glycogen level	UN	41.0957	39.2526	42.9387	41.0957	1.06408		Glycogen	P value
	IFN-γ/LPS	73.4716	72.8623	74.081	73.4716	0.351785		IFN-γ/LPS vs. UN	P<0.0001
	IL-4	24.7046	25.3961	24.0131	24.7046	0.399229		IFN-γ/LPS vs. IL-4	P<0.0001
Figure S1b
Left：Pgm1 mRNA
Sample		Exp1	Exp2	Exp3	Average	SEM
THP-1 Pgm1 mRNA	UN	1	0.96	0.84	0.933333	0.048074		Pgm1	P value
	IFN-γ/LPS	6.94	6.57	6.43	6.64667	0.152133		IFN-γ/LPS vs. UN	P<0.0001
	IL-4	1.13	1.02	1.08	1.07667	0.031798		IFN-γ/LPS vs. IL-4	P<0.0001
Middle：Ugp2 mRNA
Sample		Exp1	Exp2	Exp3	Average	SEM
THP-1 Ugp2 mRNA	UN	1	0.9	1	0.966667	0.0333333		Ugp2	P value
	IFN-γ/LPS	4.03	3.99	4.19	4.07	0.061101		IFN-γ/LPS vs. UN	P<0.0001
	IL-4	1.54	1.26	1.25	1.35	0.0950438		IFN-γ/LPS vs. IL-4	P<0.0001
right：Gys1 mRNA
Sample		Exp1	Exp2	Exp3	Average	SEM
THP-1 Gys1 mRNA	UN	1	0.95	0.93	0.96	0.0208167		Gys1	P value
	IFN-γ/LPS	4.78	4.72	3.89	4.46333	0.287189		IFN-γ/LPS vs. UN	P<0.0001
	IL-4	1.09	1.14	1.01	1.08	0.0378594		IFN-γ/LPS vs. IL-4	P<0.0001
Figure S1d
Sample		Exp1	Exp2	Exp3	Average	SEM
glucose	m+0	0.299122	0.287538	0.276525	0.287728	0.00652389
	m+6	0.700878	0.712462	0.688764	0.700701	0.00684159
Figure S1e
13C-pyruvate
Sample		Exp1	Exp2	Exp3	Average	SEM
G6P/G1P m+2	UN	0	0	0	0	0
	IFN-γ/LPS	0	0	0	0	0
	IL-4	0	0	0	0	0
	IL-15 Tm	0.012954	0.015077	0.013556	0.0138623	0.000631707
Figure S1f
13C-acetate
Sample		Exp1	Exp2	Exp3	Average	SEM
G6P/G1P m+2	UN	0	0	0	0	0
	IFN-γ/LPS	0	0	0	0	0
	IL-4	0	0	0	0	0
	IL-15 Tm	0.032717	0.052473	0.033766

## Sheet: Figure S2
Figure S2a
Left：Pygl mRNA
Sample		Exp1	Exp2	Exp3	Average	SEM
THP-1 Pygl mRNA	UN	1	1.04	1.01	1.01667	0.0120185		Pygl	P value
	IFN-γ/LPS	6.91	7.15	6.21	6.75667	0.281977		IFN-γ/LPS vs. UN	P<0.0001
	IL-4	0.69	0.69	0.7	0.693333	0.00333333		IFN-γ/LPS vs. IL-4	P<0.0001
Right：Pygm mRNA
Sample		Exp1	Exp2	Exp3	Average	SEM
THP-1 Pygm mRNA	UN	1	0.87	0.63	0.833333	0.108372		Pygm	P value
	IFN-γ/LPS	5.98	6.04	5.49	5.83667	0.174197		IFN-γ/LPS vs. UN	P<0.0001
	IL-4	0.53	0.36	0.54	0.476667	0.0584047		IFN-γ/LPS vs. IL-4	P<0.0001
Figure S2c
Turnover	Exp1	Exp2	Exp3	Average	SEM
	0.558326	0.467812	0.519022	0.515053	0.0262042
Figure S2e
Glycogen
Sample		Exp1	Exp2	Exp3	Exp4	Average	SEM
THP-1 Glycogen	UN	29.9933	32.6745	31.3339	30.905	31.2267	0.557709		Glycogen	P value
	GPI 20 μM	39.9777	47.3191	41.6203	44.4697	43.3467	1.61688		UN vs. GPI 20	P=0.0059
	GPI 50 μM	62.239	73.8153	68.0271	54.9171	64.7496	4.04053		UN vs. GPI 50	P<0.0001
	6AN 20 μM	38.9119	39.2513	40.0816	42.689	40.2335	0.854589		UN vs. 6AN 20	P=0.0449
	6AN50 μM	70.4137	78.6424	74.528	79.635	75.8048	2.10984		UN vs. 6AN 50	P<0.0001
Figure S2f
Sample		Exp1	Exp2	Exp3	Average	SEM
S7P m+7	siNC	0.649248	0.692643	0.667194	0.669695	0.0125896		S7P m+7	P value
	siUgp2	0.46029	0.381653	0.264811	0.368918	0.0567881		NC vs. siUgp2	P=0.0498
	siGys1	0.124142	0.527722	0.206581	0.286148	0.123109		NC vs. siGys1	P=0.0149
	siPygl	0.424597	0.295414	0.384797	0.368269	0.0381965		NC vs. siPygl	P=0.0493
Sample		Exp1	Exp2	Exp3	Average	SEM
E4P m+4	siNC	0.186882	0.160123	0.158026	0.168344	0.00928889		E4P m+4	P value
	siUgp2	0.0961459	0	0	0.0320486	0.0320486		NC vs. siUgp2	P=0.0034
	siGys1	0.0478486	0	0.0511234	0.0329907	0.0165224		NC vs. siGys1	P=0.0035
	siPygl	0.104572	0.0673798	0.0743253	0.0820924	0.0114173		NC vs. siPygl	P=0.0413
Figure S2g
Sample		Exp1	Exp2	Exp3	Average	SEM
glucose m+6	UN	0.700878	0.712462	0.688764	0.700701	0.00684159
	UN+GPI	0.834534	0.847166	0.842308	0.841336	0.00367879
Sample		Exp1	Exp2	Exp3	Average	SEM
R5P m+5	UN	0.972499	0.926032	0.958092	0.952208	0.0137328
	UN+GPI	0.867332	0.820916	0.822536	0.836928	0.0152091

[truncated: 6 more sheets: Figure S3, Figure S4, Figure S5, Figure S7, Figure S8, Figure S9]
